# Supplementary material for: A Novel Role for FERM Domain-Containing Protein 3 in CKD
Source: Kidney360. 2024 Oct 16;5(12):1799–812. doi: 10.34067/KID.0000000602 (PMC11687992; doi:10.34067/KID.0000000602)
Supplement: Supplementary file 3 [file kidney360-5-1799-s003.xlsx]

## Sheet: S1 - Histology 
Cohort 1	Age	Sex	Primary Histological Diagnosis	% Tubulointerstitial Fibrosis	% Sclerosed Glomeruli
Case 1	34	Male	IgA Glomerulonephritis	30	41
Case 2	36	Male	ANCA-Associated Small Vessel Vasculitis	77.5	86.67
Case 3	17	Male	Podocytopathy with Minimal Change Morphology	5	0
Case 4	59	Female	Acute Interstitial Nephritis	72.5	11.76
Case 5	55	Female	IgA Glomerulonephritis	32.5	46.15
Case 6	72	Male	Amyloidosis	60	0
Case 7	48	Male	IgA Glomerulonephritis	10	0
Case 8	42	Female	Changes of Chronic Kidney Disease, not otherwise specified	50	33.3
Case 9	67	Female	Acute Tubular Injury	70	53.85
Case 10	36	Female	Lupus Nephritis	50	39.5
Case 11	73	Male	Changes of Chronic Kidney Disease, not otherwise specified	55	76.9
Case 12	38	Female	Lupus Nephritis	62.5	41.38
Case 13	26	Male	Thin Basement Membrane Nephropathy	5	0
Case 14	46	Female	Diabetic Nephropathy	72.5	48
Case 15	74	Male	Membranoproliferative Pattern of Injury	25	0
Case 16	25	Female	IgA Glomerulonephritis	0	25
Case 17	72	Male	Acute Interstitial Nephritis	75	72.2
Case 18	50	Male	Focal Segmental Glomerulosclerosis	77.5	89.47
Case 19	58	Male	Nephronophthiasis	Not quantified	66.67
Case 20	60	Female	Thin Basement Membrane Nephropathy	10	0
Case 21	50	Male	Membranous Nephropathy	22.5	7.14
Case 22	49	Female	Changes of Chronic Kidney Disease, not otherwise specified	75	100
Case 23	75	Male	Membranous Nephropathy	55	16.67
Case 24	75	Female	Acute Interstitial Nephritis	20	7.14
Cohort 2	Age	Sex	Primary Histological Diagnosis	% Tubulointerstitial Fibrosis	% Sclerosed Glomeruli	Group
Case 1	68	Male	IgA Glomerulonephritis	85	70	Progressive CKD
Case 2	78	Male	Arteriosclerosis & Thrombotic Microangiopathy	32.5	10.5	Progressive CKD
Case 3	36	Female	Lupus Nephritis	35	100	Progressive CKD
Case 4	70	Male	Infection-related Glomerulonephritis	72.5	38.89	Progressive CKD
Case 5	76	Female	IgA Glomerulonephritis	62.5	69.23	Progressive CKD
Case 6	43	Female	IgA Glomerulonephritis	70	80	Progressive CKD
Case 7	23	Male	IgA Glomerulonephritis	70	90	Progressive CKD
Case 8	48	Male	IgA Glomerulonephritis	80	100	Progressive CKD
Case 9	48	Female	Thin Basement Membrane Nephropathy	12.5	0	Stable CKD
Case 10	59	Female	ANCA-Associated Small Vessel Vasculitis	22.5	8.33	Stable CKD
Case 11	43	Female	Membranous Nephropathy	12.5	0	Stable CKD
Case 12	45	Male	IgA Glomerulonephritis	22.5	0	Stable CKD
Case 13	67	Male	Membranous Nephropathy	20	4.34	Stable CKD
Case 14	63	Female	Acute Interstitial Nephritis	20	5.26	Stable CKD
Case 15	47	Female	Thin Basement Membrane Nephropathy & Arteriosclerosis	12.5	7.69	Stable CKD
Case 16	51	Male	Focal Segmental Glomerulosclerosis	70	84.6	Stable CKD
Case 17	45	Female	Focal Segmental Glomerulosclerosis	72.5	90	Stable CKD

## Sheet: S2 - eGFR genes 
Genes correlating with eGFR
Positive Correlation				Negative Correlation
Symbol	Adjusted p value	estimate		Symbol	Adjusted p value	estimate
7SK	0.0342265	0.0176192		ABCC5	0.0283567	-0.00847621
AAMDC	0.0436664	0.00784499		ABLIM1	0.0346624	-0.00844424
AAMP	0.04334	0.00528391		AC008443.1	0.017328	-0.0134975
AARS	0.0268691	0.00470978		AC009948.5	0.0474201	-0.00865327
ABCF1	0.0306376	0.00341556		AC012531.25	0.0284723	-0.0137026
ABHD14A	0.0477224	0.0104874		AC116366.6	0.0390099	-0.0129482
AC007192.6	0.0222484	0.0382334		AC159540.1	0.0377709	-0.0140526
AC007969.5	0.0343403	0.00625259		ACER3	0.0283761	-0.00901102
AC016734.2	0.0391762	0.0104597		ACIN1	0.0151285	-0.00792747
AC016739.2	0.0445374	0.0063994		ACTR2	0.0318931	-0.00661973
AC040977.1	0.0251773	0.00841694		ACTR3	0.0380779	-0.0079496
AC092171.4	0.0399599	0.0062111		ADAM17	0.0179618	-0.0083799
AC093326.1	0.0311284	0.0464621		ADAM28	0.036603	-0.012774
ACAA1	0.0488836	0.0144348		ADAT1	0.0329302	-0.00633244
ACADS	0.0273933	0.0122398		ADAT2	0.0306386	-0.00759891
ACO2	0.0494555	0.0104145		AFG3L1P	0.035953	-0.00696967
ACOT11	0.0202232	0.017241		AGO3	0.0446611	-0.00493881
ACP2	0.0117811	0.00886413		AGO4	0.0135805	-0.0114527
ADCK3	0.0163496	0.0112863		AKT3	0.0258894	-0.00599995
ADCY9	0.0486659	0.00746044		ALG13	0.0133148	-0.00669899
ADI1	0.0477224	0.0165907		ALG6	0.0458132	-0.00575973
ADPRHL2	0.0418487	0.00575099		ALOX5	0.0458702	-0.0291268
ADRA1B	0.0207265	0.0238291		ALPK1	0.00951432	-0.011744
ADSSL1	0.0482641	0.0202928		AMICA1	0.0480914	-0.0293262
AGPAT1	0.0312349	0.00746973		ANAPC1	0.0497682	-0.0045832
AGTRAP	0.0148251	0.0102966		ANAPC4	0.0343923	-0.00661208
AHCY	0.0306386	0.0135403		ANKLE2	0.0154728	-0.00655789
AIP	0.0372315	0.00582311		ANKRD10	0.0258871	-0.00709603
ALAD	0.038609	0.0150724		ANKRD13A	0.0187903	-0.00801142
ALKBH4	0.0372315	0.00657753		ANKRD49	0.0343316	-0.00712452
ALKBH5	0.0461033	0.0070599		ANXA2	0.0288642	-0.0144183
ALKBH7	0.0117923	0.0127875		ANXA2P2	0.0234115	-0.0151171
ALS2CL	0.0306957	0.0123378		ANXA3	0.0391762	-0.0164942
AMIGO2	0.0497682	0.00939327		AP1G2	0.0480914	-0.0095749
ANAPC11	0.0242613	0.00752587		AP1S3	0.0438343	-0.0149205
AP1M1	0.0254787	0.00981014		AP2B1	0.0446611	-0.00408229
AP2S1	0.0276128	0.00884743		APAF1	0.0179618	-0.0110422
AP3S2	0.0204455	0.00758891		AQR	0.0348962	-0.00455806
AP5S1	0.0223426	0.00668597		ARGLU1	0.0258103	-0.0092264
APBB1	0.0491834	0.00631673		ARHGAP21	0.0260171	-0.0052153
APCDD1L	0.0177871	0.0302448		ARHGAP26	0.0117811	-0.0131576
APITD1	0.0387828	0.0136536		ARHGAP40	0.0070446	-0.0466216
APLP1	0.0227299	0.0261715		ARL4C	0.0440192	-0.0211475
APOA1BP	0.0170403	0.0084921		ASNS	0.0306386	-0.0118709
APOC3	0.0412348	0.05549		ATF7	0.0462128	-0.00603207
APOO	0.0455126	0.00997773		ATG12	0.0321245	-0.00678581
APRT	0.0234755	0.00915274		ATL3	0.0346624	-0.00560498
ARAF	0.039563	0.00517561		ATP6V0A2	0.0431395	-0.00499158
ARHGAP28	0.021121	0.021781		ATXN3	0.0425661	-0.00574539
ARL2	0.0200789	0.00920587		ATXN7	0.0395837	-0.00509886
ARL6IP4	0.0218097	0.00871714		AVL9	0.0442143	-0.00607027
ASB13	0.0218097	0.0131601		AZIN1	0.0391762	-0.00627325
ASL	0.0351947	0.0150396		B3GALT5	0.0234115	-0.0411253
ASMTL	0.017328	0.0083253		BAG5	0.0154728	-0.00703685
ASPSCR1	0.0407454	0.00936406		BAZ1A	0.0376927	-0.0134125
ASS1P11	0.0352661	0.0472951		BAZ1B	0.0383829	-0.0045745
ATG4D	0.028787	0.0111325		BCL2A1	0.0309073	-0.0298303
ATOX1	0.0375197	0.0111925		BCL2L15	0.0306386	-0.0231957
ATP5D	0.0117811	0.0110088		BCLAF1	0.0344527	-0.0081603
ATP5G1	0.041463	0.00796134		BIRC3	0.0388764	-0.0249224
ATP5I	0.0391762	0.0090773		BRD8	0.0234115	-0.00560376
ATP5J2	0.0343026	0.00652011		BRD9	0.0497682	-0.00336148
ATP5S	0.0372215	0.00875398		BTBD7	0.0222484	-0.0079193
ATP6V0C	0.0388908	0.00859728		BTN2A1	0.0311875	-0.00615271
ATP6V0D1	0.0288592	0.00915678		BUB3	0.0372215	-0.004211
ATP6V1B1	0.0446413	0.0195112		C10orf128	0.0331898	-0.0249586
ATPAF2	0.0117811	0.00833633		C11orf73	0.0393066	-0.00756888
AURKAIP1	0.0222484	0.0104804		C12orf4	0.0205754	-0.00665725
B3GNT1	0.0117811	0.013162		C15orf52	0.0366714	-0.0121141
B4GALNT3	0.0491834	0.0161282		C17orf85	0.0179108	-0.0075506
BAD	0.0247668	0.00823042		C1orf63	0.022391	-0.0102449
BAG3	0.0399599	0.00761772		C1QTNF3	0.0342265	-0.0123122
BAIAP2	0.0133148	0.0183852		C1RL	0.0422544	-0.0161741
BANP	0.0306386	0.00563522		C3orf62	0.0419819	-0.0050557
BCAS3	0.0391762	0.0057333		C5orf28	0.0417946	-0.00845765
BCKDHA	0.0167468	0.00948256		CACUL1	0.0330854	-0.00363496
BCKDK	0.0352515	0.0072706		CALU	0.0372315	-0.00778068
BCL2L1	0.00951432	0.00633835		CAP1	0.0233059	-0.00619463
BCL2L13	0.0305259	0.00456631		CAPN6	0.0306386	-0.0431035
BCL2L2	0.0291415	0.00577186		CAPN8	0.0227299	-0.0520961
BLCAP	0.0491834	0.00457023		CAPRIN1	0.0332805	-0.00592949
BLOC1S1	0.0234115	0.0115662		CAPZA1	0.0163496	-0.00766156
BLVRB	0.0251773	0.00980609		CASC7	0.0246097	-0.00694809
BMP7	0.030789	0.0276613		CASP1	0.0343403	-0.0175123
BOLA1	0.0133148	0.0115645		CASP2	0.0283567	-0.00876576
BOLA3	0.0241623	0.0105957		CASP3	0.026463	-0.00979021
BRF2	0.0436414	0.00621232		CASP4	0.0117811	-0.0128972
BRI3	0.0401913	0.00944671		CASP8	0.0425538	-0.00821836
BSCL2	0.0311226	0.00735716		CAST	0.0306767	-0.00519136
C10orf11	0.0258871	0.013291		CBFB	0.0266703	-0.0076321
C11orf1	0.0321245	0.0110764		CBX5	0.0483495	-0.00806669
C11orf31	0.022391	0.00727914		CCDC120	0.0355184	-0.00621947
C12orf10	0.0332805	0.00673538		CCDC14	0.0265738	-0.0118418
C14orf37	0.0128186	0.0239047		CCDC50	0.0372315	-0.00670833
C15orf59	0.0331898	0.0268564		CCDC64B	0.0251773	-0.0188536
C15orf61	0.0417121	0.00993201		CCDC88A	0.0343403	-0.0093027
C16orf13	0.0161751	0.00868657		CCL2	0.0241412	-0.020887
C17orf89	0.0486155	0.00907678		CCL28	0.0407502	-0.0212161
C19orf24	0.0234115	0.0109837		CCND2	0.0439199	-0.0197156
C19orf53	0.017328	0.00846681		CCNL1	0.04334	-0.00689181
C19orf54	0.0497682	0.00690142		CCNL2	0.028692	-0.00631472
C19orf70	0.0168138	0.00785737		CCNT2	0.038007	-0.00801104
C1orf115	0.0133148	0.0135026		CCR2	0.0306386	-0.0367809
C1orf122	0.0402215	0.00785341		CCR5	0.0407455	-0.0336956
C1orf56	0.0219653	0.0101387		CD101	0.0285804	-0.0311569
C1QL1	0.029979	0.0380622		CD1C	0.0392377	-0.0295966
C21orf33	0.0340451	0.0143529		CD1E	0.0353794	-0.0378081
C2orf42	0.0378614	0.00499331		CD24P4	0.0352029	-0.0179051
C5orf55	0.0165908	0.017778		CD40LG	0.0497682	-0.0282813
C7orf50	0.0492511	0.00784754		CD44	0.0306635	-0.0203868
C7orf55	0.0482114	0.0158324		CD58	0.0296027	-0.00746911
C8orf82	0.0255816	0.0114852		CD59	0.0316147	-0.00767324
CA2	0.0429581	0.0186661		CD96	0.0488836	-0.0281942
CABLES1	0.0303645	0.00728554		CDC42	0.0348195	-0.00426226
CACHD1	0.0306386	0.0111537		CDC42SE1	0.0146204	-0.0114957
CALML3	0.0258532	0.0677953		CDC42SE2	0.0227299	-0.0111276
CAMK2A	0.0270137	0.0294836		CDH3	0.0265073	-0.0173786
CASC10	0.0154728	0.0144371		CDK13	0.0266789	-0.00398724
CCBL1	0.0318931	0.0109186		CELF1	0.0154728	-0.0063024
CCDC106	0.0234115	0.0101714		CEP170	0.0391762	-0.012622
CCDC124	0.0387479	0.00666176		CEP250	0.0306635	-0.00548892
CCDC85C	0.017328	0.0119612		CEP68	0.0401913	-0.00566869
CCDC86	0.0250319	0.006267		CEPT1	0.0234115	-0.00817995
CCDC94	0.0306386	0.00575439		CFB	0.0343555	-0.0219492
CCND1	0.0327455	0.0111854		CFLAR	0.030789	-0.00663882
CCS	0.0497682	0.00713291		CHD1	0.039563	-0.00694728
CD320	0.0283761	0.0076578		CHD2	0.0399599	-0.00464774
CDA	0.0222484	0.0254146		CHFR	0.0186091	-0.00796189
CDC14A	0.0438263	0.0126158		CHI3L2	0.0383829	-0.0442928
CDIP1	0.0212692	0.0108565		CHTOP	0.0162826	-0.00647309
CDIPT	0.0375972	0.00396961		CIITA	0.0330854	-0.0201217
CDK18	0.0371127	0.0125265		CKAP5	0.0491834	-0.00379621
CDK4	0.0304929	0.00448841		CKLF	0.0276128	-0.0115187
CDK5	0.0151285	0.0141929		CLCF1	0.0343403	-0.0129533
CDKN1C	0.0306386	0.0144116		CLDN3	0.0487493	-0.0132499
CDKN2AIPNL	0.0257143	0.00869696		CLDN4	0.0409781	-0.0154255
CECR5	0.0442541	0.00532027		CLDN7	0.0443126	-0.0106097
CEL	0.0218735	0.0233181		CLDND1	0.0286652	-0.00481034
CETP	0.0151285	0.0403451		CLEC7A	0.0205166	-0.027138
CHCHD10	0.0213673	0.0112888		CLK1	0.0446413	-0.00923125
CHCHD5	0.0306376	0.0119441		CLU	0.0151285	-0.0217393
CHCHD6	0.0306599	0.00991408		CMTM6	0.0204455	-0.0084116
CHID1	0.0154728	0.00571413		CNOT1	0.0253957	-0.00452561
CHPT1	0.0477224	0.0112394		COL27A1	0.017328	-0.0113626
CHRM3	0.0187903	0.0157715		CP	0.0253957	-0.0351879
CHST2	0.0372215	0.0129658		CPA3	0.0154728	-0.0443569
CISD3	0.0154728	0.0148697		CPVL	0.0343923	-0.0135522
CLIC5	0.0250319	0.0353346		CREB1	0.026463	-0.00584153
CLN6	0.0284944	0.00739043		CREBZF	0.0458228	-0.00814662
CLPB	0.0142961	0.0113863		CRLF3	0.0163496	-0.0107473
CLPP	0.0268128	0.0086522		CSF2RA	0.0357356	-0.025541
CLPTM1	0.021121	0.00977378		CSGALNACT2	0.0381587	-0.00799791
CLTB	0.0258871	0.00914773		CSNK1G1	0.0229359	-0.0069608
CLYBL	0.0316147	0.014739		CSRNP2	0.0288592	-0.00734236
CNNM2	0.0133148	0.0124879		CTC-273B12.8	0.0218097	-0.0466726
CNPPD1	0.0364117	0.00555109		CTD-3092A11.2	0.0218097	-0.0179133
COA3	0.0372215	0.00814996		CTNNB1	0.0455126	-0.00467086
COA4	0.0471391	0.00747887		CTNND1	0.0454335	-0.00513228
COL18A1-AS1	0.0491479	0.0322944		CTXN1	0.0473786	-0.0125695
COLEC11	0.0214367	0.0241772		CXCL2	0.0234115	-0.0383989
COLGALT2	0.0430082	0.0190128		CXorf38	0.0223818	-0.00791672
COMMD1	0.0237476	0.00824271		CYTH2	0.022391	-0.00957052
COMTD1	0.0205166	0.0109185		DCAF12	0.0355184	-0.00456576
COPE	0.0321245	0.00718356		DCLRE1C	0.0331898	-0.00755736
COPRS	0.0365426	0.00778097		DDB2	0.0477224	-0.00726282
COPS7A	0.0265073	0.00525705		DDHD2	0.0427536	-0.00562308
COPZ2	0.0251773	0.0142819		DDX17	0.00951432	-0.0123811
COX14	0.0495985	0.011369		DDX26B	0.0361354	-0.00853291
COX4I1	0.04679	0.00503154		DDX39B	0.0117811	-0.00950135
COX5A	0.017328	0.00896456		DDX3X	0.0499961	-0.00715904
COX5B	0.0372215	0.0107206		DDX42	0.0442541	-0.00309166
COX6A2	0.0383829	0.0364087		DDX5	0.0070446	-0.0114619
COX6B1	0.0247562	0.00877657		DENND2D	0.0482279	-0.00754824
COX7A1	0.0480914	0.0131492		DENND3	0.0469018	-0.0110313
COX7A2	0.0330685	0.00652148		DERL1	0.0392893	-0.00487973
COX8A	0.0214367	0.0114524		DESI2	0.0431395	-0.00375705
CPNE6	0.0226124	0.114569		DHX15	0.0333425	-0.00707999
CR1	0.0151285	0.0229363		DHX9	0.0391762	-0.00566087
CRABP1	0.0340241	0.0384017		DIP2A	0.0163496	-0.00904946
CRAT	0.0306386	0.0145501		DLG3	0.0380539	-0.00690586
CRB2	0.0238483	0.0406448		DMTF1	0.0218735	-0.00967631
CSRP2BP	0.0251773	0.00451702		DNMT3A	0.0227299	-0.00681417
CTB-25B13.12	0.0154728	0.0102532		DOCK11	0.0437219	-0.0171381
CTC-228N24.3	0.0399599	0.00556658		DONSON	0.0223818	-0.00635018
CTC-471F3.4	0.0330685	0.00956301		DPY19L1	0.0487493	-0.00804629
CTD-2256P15.4	0.0391762	0.0229056		DSE	0.0200789	-0.0115462
CTD-3080P12.3	0.0272894	0.04499		DUSP18	0.0402215	-0.00957804
CTNNBIP1	0.0153343	0.00925805		DYNC1LI2	0.0151285	-0.00611987
CTSF	0.0383829	0.00930834		DYRK2	0.0357769	-0.0122848
CTSV	0.0482291	0.0273555		EDA2R	0.0151285	-0.0172932
CUEDC2	0.0273933	0.00704376		EDRF1	0.0151285	-0.00636567
CUL7	0.0306386	0.00380148		EFHC1	0.0227299	-0.0114929
CUTA	0.0162826	0.00834195		EFHC2	0.0251773	-0.0191277
CYB5D2	0.0196761	0.00899286		EIF4A2	0.0390968	-0.00618513
CYB5R1	0.00951432	0.00938739		EIF4G2	0.0227299	-0.00543624
CYC1	0.0224057	0.00805422		ELF2	0.0322773	-0.00438163
CYP46A1	0.0459596	0.0159232		ELF3	0.0229713	-0.0212893
DAK	0.0381587	0.0171327		ELMSAN1	0.0246219	-0.00985665
DBP	0.0364117	0.018831		EMP1	0.0429581	-0.0161209
DCXR	0.0497682	0.0199975		ENAH	0.017328	-0.0127101
DDT	0.0246219	0.0143921		ENTPD1	0.0162826	-0.00790926
DDX10	0.0497682	0.0110444		ENTPD4	0.0343923	-0.00579365
DDX54	0.0258225	0.00478354		EP400NL	0.0180458	-0.00998392
DECR2	0.038007	0.0166952		EPB41	0.0342639	-0.00561967
DEDD2	0.0270686	0.00708335		ERI1	0.0353794	-0.00906063
DENND1A	0.0149957	0.0124181		ETV1	0.0265738	-0.0172459
DEXI	0.0340538	0.0122792		ETV6	0.0488836	-0.00910788
DGAT1	0.0339434	0.00626322		EVI2A	0.0260255	-0.0293871
DGCR6L	0.0153343	0.0117811		EWSR1	0.0283567	-0.00623262
DHRS12	0.0255816	0.0115429		FAM178A	0.0391762	-0.00419908
DHRS3	0.0222484	0.0121741		FAM208A	0.0407502	-0.00681239
DHRS4L2	0.0401807	0.0276418		FAM21C	0.0339615	-0.00687449
DHRSX	0.0316147	0.0107595		FAM227A	0.018916	-0.0148759
DIP2C	0.0265738	0.011412		FAS	0.0151285	-0.0152578
DIRAS1	0.0205754	0.0208824		FBXO38	0.0475315	-0.00309229
DLGAP2	0.0427942	0.0379115		FBXO41	0.0202232	-0.0188813
DNAJB12	0.01272	0.00507081		FCER1A	0.0218735	-0.0299725
DNAJC30	0.0264381	0.0107245		FCGR2C	0.0227299	-0.0369538
DNAJC4	0.0318931	0.00574618		FCHSD1	0.0340188	-0.0118079
DNASE1L1	0.0338671	0.00655104		FER1L4	0.032189	-0.0181972
DNMT3L	0.0414149	0.0510849		FKBP14	0.0407502	-0.00648387
DNPH1	0.0491834	0.0159069		FLJ00104	0.030789	-0.0125752
DOHH	0.0497682	0.0110394		FMNL2	0.0154728	-0.0109801
DPM2	0.0409925	0.0052706		FNBP4	0.0146204	-0.0114653
DPM3	0.0306386	0.00969149		FNTA	0.0270678	-0.00519881
DPP6	0.0307275	0.0443097		FOXJ3	0.0433799	-0.00347487
DTNBP1	0.0175676	0.00752894		FUS	0.0270686	-0.00865258
DYNLL2	0.0218097	0.00746709		GABBR1	0.028692	-0.0148122
DYNLRB1	0.0307937	0.0060227		GABRE	0.0207265	-0.0186662
EBP	0.0220316	0.0160601		GALNT6	0.038422	-0.0190457
ECH1	0.0276128	0.0101349		GATAD1	0.0234115	-0.00440804
ECI1	0.0162826	0.011909		GATS	0.028692	-0.00746175
ECSIT	0.0231124	0.0127994		GBP2	0.0288161	-0.019477
EDA	0.0251773	0.0120346		GBP5	0.0490291	-0.0321231
EEFSEC	0.0154728	0.0138994		GIT2	0.0437448	-0.00617902
EHD1	0.0311226	0.00887905		GJA1	0.0488836	-0.0100854
EHD3	0.0202232	0.0227475		GLIPR1	0.0497682	-0.0209749
EIF1B	0.0357769	0.0069981		GNPTAB	0.0222484	-0.00549123
EIF3CL	0.0449371	0.0108626		GOLGA6L5P	0.0463879	-0.0171604
EIF4EBP3	0.0344527	0.0140261		GON4L	0.0283761	-0.00493683
EIF5AL1	0.017328	0.00814636		GPATCH8	0.0307826	-0.00629328
ELFN1	0.0430909	0.0100822		GPR132	0.0343406	-0.0192018
ELP5	0.017328	0.00597065		GPR171	0.0227318	-0.0347243
EMC7	0.0467143	0.00439297		GPR18	0.0383878	-0.0321813
EMCN	0.0265738	0.0137907		GPR65	0.0283567	-0.0221419
EMX1	0.0399599	0.0153298		GSK3B	0.0399599	-0.00475602
ENDOG	0.036748	0.0110478		GTDC1	0.0372215	-0.00490117
EPHX1	0.0318931	0.0168192		GTF2H2C	0.0294673	-0.0101209
EPS15L1	0.018916	0.00891592		GTF2I	0.0198866	-0.00684129
ERAL1	0.0344527	0.00499218		GZMA	0.0306376	-0.0236158
ERI3	0.0364117	0.0100182		GZMK	0.0436414	-0.0323235
ERP29	0.0469551	0.00365822		H2AFY	0.0222484	-0.00783692
ESPL1	0.0468836	0.0236511		H3F3AP4	0.0306386	-0.00616579
ESRRA	0.0306376	0.0102453		H3F3B	0.0258871	-0.00648482
ETFB	0.0277985	0.0142036		HAS2	0.0345402	-0.0278519
EVI5L	0.030789	0.010058		HAUS3	0.0461036	-0.00549544
EXOSC4	0.039563	0.011018		HEATR1	0.028692	-0.00667083
F3	0.0152447	0.0294526		HLA-DMB	0.0343923	-0.0201938
FAAH	0.0250319	0.0133754		HLA-DOA	0.0306386	-0.0171257
FAM132A	0.0475137	0.0186409		HLA-DPA1	0.0179618	-0.0249235
FAM134A	0.0149957	0.00501858		HLA-DPB1	0.0480914	-0.0210489
FAM195A	0.0483495	0.0125962		HLA-DRA	0.0234115	-0.022407
FAM19A5	0.0129086	0.0295466		HMG20A	0.0414149	-0.00323359
FAM203A	0.020924	0.0106874		HMGB1	0.0306376	-0.00582448
FAM207A	0.0186384	0.00863323		HMGXB4	0.0494776	-0.00451267
FAM20C	0.0312349	0.0171419		HN1L	0.0371127	-0.00777932
FAM26E	0.0154728	0.0180806		HNRNPA1	0.0234115	-0.00646105
FAM3A	0.0212692	0.0071369		HNRNPA1P7	0.0376927	-0.00665232
FAM50B	0.0117811	0.0122679		HNRNPA2B1	0.0198866	-0.00715243
FAM69B	0.0446611	0.00905694		HNRNPA3	0.0179108	-0.00632402
FAM83D	0.0275386	0.0243484		HNRNPA3P6	0.0151285	-0.00631882
FAM86A	0.0207265	0.0065193		HNRNPDL	0.0212692	-0.00815605
FAM96B	0.0218887	0.00946199		HNRNPH1	0.0134913	-0.0108309
FARSA	0.0154728	0.00634913		HNRNPK	0.0344511	-0.00410976
FBXL15	0.022391	0.00937327		HNRNPU	0.0428447	-0.00402955
FBXW4	0.0372315	0.00629521		HNRNPU-AS1	0.0316147	-0.0110021
FDX1	0.03447	0.0126581		HOXB3	0.039563	-0.0130185
FGF1	0.0391762	0.0351075		HP1BP3	0.0490291	-0.00540599
FIBP	0.0117811	0.00810561		HRH1	0.0149957	-0.0159647
FIS1	0.0491757	0.00668927		HS3ST1	0.038635	-0.0238117
FLRT1	0.0392893	0.0162473		HSPA7	0.0195346	-0.0334343
FLT1	0.0311226	0.0121133		HYDIN	0.0357769	-0.0123194
FMN2	0.0179618	0.0553926		ICOS	0.0404188	-0.0345658
FN3K	0.0241412	0.0262143		IDS	0.0375498	-0.0050251
FOXD2	0.0117811	0.0228611		IER3	0.038422	-0.00989959
FOXRED1	0.0385324	0.00691514		IFNAR2	0.0151285	-0.0170163
FOXRED2	0.0284944	0.0124309		IL10RB-AS1	0.0417122	-0.011756
FRMD3	0.0280121	0.0141714		IL15	0.0309073	-0.0130015
FRMPD1	0.0373237	0.0185028		INO80D	0.0247668	-0.00534812
FSTL4	0.0395867	0.0271608		INTS7	0.0372215	-0.0059144
FTH1P20	0.034171	0.0116842		INTS8	0.0216155	-0.00726816
FUCA2	0.0328472	0.00643405		IPCEF1	0.0344527	-0.011376
FUOM	0.018916	0.0228081		IQGAP1	0.0229713	-0.00890384
FUZ	0.00951432	0.0143903		IRAK4	0.0127125	-0.00826547
GADD45G	0.0143354	0.0217942		ITGB6	0.0355184	-0.0395393
GADD45GIP1	0.0445374	0.00842776		ITK	0.0479386	-0.0317991
GALK1	0.017328	0.0210834		ITM2C	0.0409781	-0.0165334
GALM	0.0459785	0.0164294		ITPR3	0.0331898	-0.0184967
GAMT	0.0331898	0.0169653		JAK1	0.0202232	-0.0104429
GAPDHP65	0.0391762	0.00739135		JUN	0.0207543	-0.0131718
GAS1	0.0440192	0.0170243		KANSL1	0.0369625	-0.00445851
GAS2	0.0381539	0.0180834		KBTBD2	0.0220316	-0.00575898
GATA5	0.0369625	0.0194317		KCND1	0.0365426	-0.0106181
GATSL3	0.0241623	0.0170107		KCNIP4	0.0483495	-0.018994
GCHFR	0.0284723	0.0174682		KDM3A	0.0275386	-0.00621789
GFER	0.0218097	0.00785185		KDM7A	0.0226124	-0.010591
GGACT	0.0431787	0.030221		KHNYN	0.0306376	-0.0080748
GGT6	0.0307549	0.0189234		KIAA0556	0.0324882	-0.00528254
GHDC	0.00951432	0.0125983		KIAA0907	0.0154728	-0.00721948
GHR	0.0383829	0.0145575		KIF5A	0.0247845	-0.0169239
GJA3	0.0172928	0.0429717		KLC1	0.0353554	-0.00654797
GJA5	0.0284931	0.0157428		KLF8	0.0372492	-0.0116011
GLRX5	0.0127125	0.0124352		KLHL14	0.0330854	-0.0134293
GLTPD2	0.039563	0.0360469		KLHL36	0.0200789	-0.00570496
GNG7	0.0442532	0.00968402		KLRB1	0.0388402	-0.0262454
GNPTG	0.022391	0.00635791		KLRD1	0.0391762	-0.0269961
GPAA1	0.0205754	0.00766854		KMT2A	0.0339577	-0.00833771
GPATCH3	0.022391	0.00578716		KNTC1	0.0218887	-0.00732558
GPHN	0.0294558	0.0143915		KPNB1	0.0340451	-0.00336839
GPR157	0.0499908	0.00625426		KRAS	0.0179618	-0.00670948
GPR89A	0.044961	0.0122565		KSR1	0.0480914	-0.00955142
GPR89C	0.0306386	0.022794		LAMA3	0.0212692	-0.0204483
GPS1	0.0151285	0.0107433		LAMC1	0.0227299	-0.0110363
GPX4	0.0472341	0.00941476		LAMC2	0.0148251	-0.03442
GRB10	0.0451655	0.0100956		LARP4B	0.0406595	-0.00407728
GRHPR	0.0340451	0.00903743		LCN2	0.0440192	-0.0497414
GRINA	0.024013	0.0090136		LDHA	0.0361354	-0.0109902
GRTP1	0.039563	0.014523		LENG8	0.0441931	-0.0100317
GSK3A	0.0449173	0.00565765		LIMA1	0.0466356	-0.00544969
GSTZ1	0.0255816	0.0123317		LINC00641	0.017328	-0.0096509
HAAO	0.0233059	0.0207978		LINC00861	0.0442541	-0.0296401
HAGH	0.0490291	0.0153616		LIX1	0.04334	-0.0327384
HDDC3	0.0270137	0.0102716		LMLN	0.0485565	-0.00780059
HERPUD1	0.04334	0.00709769		LNPEP	0.0421739	-0.0115154
HEXIM2	0.0154728	0.0133126		LPAR6	0.0283567	-0.0092378
HHLA3	0.0151285	0.00927554		LPGAT1	0.0231881	-0.010369
HINT2	0.0117811	0.0153822		LPXN	0.0438	-0.00924715
HIRA	0.0422544	0.00580671		LRCH3	0.0318931	-0.0054562
HMGCL	0.0408938	0.0117301		LRRC49	0.0364537	-0.00781577
HOMEZ	0.0251773	0.00728214		LRRN4	0.0306386	-0.0262829
HPN	0.0387828	0.0127443		LTB4R2	0.0392893	-0.0122773
HRG	0.0303065	0.0246601		LTF	0.0364117	-0.0617389
HS1BP3	0.0390968	0.00644332		LUC7L	0.0391762	-0.0072729
HSCB	0.0179618	0.00933092		LY75	0.0202232	-0.0207808
HSD17B10	0.0306386	0.00929307		M6PR	0.0215116	-0.00520481
HSD17B14	0.0446611	0.025151		MAATS1	0.0291657	-0.0102085
HSD17B8	0.025797	0.0128286		MACC1	0.0234115	-0.0201696
HSPBP1	0.0425538	0.00632231		MACF1	0.0182961	-0.0084718
HTRA1	0.0165908	0.0170118		MAP3K1	0.0222484	-0.0157459
HYAL1	0.0316147	0.0132583		MAP3K8	0.0207543	-0.00880506
IDH2	0.0250319	0.010169		MAP4K5	0.0479561	-0.00598829
IDH3B	0.0387828	0.00494049		MAPK14	0.0227299	-0.00359103
IDH3G	0.0229359	0.00839359		MAPK8IP3	0.0497682	-0.00815925
IDNK	0.0331898	0.019303		MARCH7	0.0375972	-0.00498787
IFRD2	0.0429581	0.00894996		MARCKS	0.04891	-0.0142963
IGFBP1	0.0273933	0.0401472		MBD4	0.0202232	-0.00531444
IL17RC	0.0357769	0.00800591		MCMBP	0.0414149	-0.00297912
ILVBL	0.0316519	0.00974825		MCOLN2	0.0251773	-0.0233545
INSR	0.0419336	0.00765357		MDM4	0.017022	-0.0107317
IP6K3	0.0498366	0.0286015		MED1	0.0207265	-0.0064138
IPO13	0.0402215	0.00933383		MED13L	0.0277062	-0.00799297
IPPK	0.0480914	0.00542717		MET	0.039563	-0.0162107
IQSEC3	0.0270137	0.0321115		METTL3	0.0241623	-0.00490708
IRF2BP1	0.0474201	0.00656053		MFHAS1	0.0234115	-0.00874473
ISOC2	0.0233059	0.0198084		MGEA5	0.0302665	-0.00735912
ITIH4	0.038635	0.0109501		MIAT	0.035222	-0.0323772
ITPK1	0.0306386	0.00903647		MIER1	0.0352661	-0.00545999
IVD	0.0223617	0.0112326		MIR146A	0.04334	-0.0111252
JAGN1	0.0202232	0.00785059		MIR24-2	0.04334	-0.0104239
JMJD8	0.0234115	0.00810238		MIR3916	0.0306599	-0.017124
JTB	0.0352515	0.00671934		MITD1	0.0134913	-0.00899196
KCNK13	0.0330854	0.0142796		MLLT10	0.0462127	-0.00503885
KDR	0.0233059	0.0127698		MLLT11	0.0250319	-0.0119219
KEAP1	0.0276109	0.00583559		MMP7	0.0218097	-0.0381025
KIAA1161	0.0430833	0.01108		MMRN1	0.0412348	-0.0499119
KIAA2013	0.0306386	0.00753931		MOB1A	0.0407502	-0.00340416
KLF15	0.0316147	0.0209017		MPZL2	0.0117811	-0.0149808
KLHDC3	0.0283567	0.00497122		MRAS	0.0329302	-0.00914312
KLHL22	0.0392377	0.00671706		MRPS31P5	0.0442532	-0.00577324
KLHL26	0.0218097	0.00896521		MS4A14	0.0458965	-0.0220585
KLK1	0.0327689	0.0792835		MS4A2	0.0386293	-0.0409145
LAGE3	0.0127125	0.00973467		MSANTD2	0.0408938	-0.00969641
LAMTOR2	0.0227299	0.00765805		MSL3	0.0117811	-0.0106444
LAMTOR4	0.0306957	0.00659363		MST1R	0.0223818	-0.0221392
LAMTOR5	0.0402215	0.014371		MYBL1	0.0280121	-0.0157181
LENG1	0.0306386	0.00904573		MYOF	0.0407418	-0.015333
LETM1	0.0327956	0.00711194		N4BP2L1	0.0286624	-0.00862964
LHPP	0.0472341	0.0131722		N4BP2L2	0.0255816	-0.00778492
LIAS	0.04334	0.00904104		NAP1L1	0.0443126	-0.00957315
LIME1	0.0399599	0.024658		NASP	0.0179618	-0.010156
LIN52	0.0187903	0.0136657		NBPF11	0.0366355	-0.00596038
LINC00087	0.0162826	0.0143964		NBPF15	0.0177871	-0.00908892
LINC00263	0.0234115	0.0137324		NBPF16	0.0234115	-0.0110475
LINC00493	0.0333425	0.00849232		NBPF20	0.0417122	-0.00792366
LINC00839	0.0241412	0.0387539		NBPF9	0.023223	-0.00764504
LINC00948	0.022391	0.0552992		NCOA3	0.0327956	-0.00878188
LINC00957	0.039563	0.00946068		NEK8	0.0162826	-0.0101848
LMX1B	0.0283567	0.0496978		NEK9	0.0283567	-0.0043721
LONP1	0.0178432	0.0100473		NFAT5	0.0239618	-0.0131664
LOX	0.0117811	0.0154484		NFKBID	0.0276109	-0.0114146
LPPR4	0.0234115	0.0349398		NFKBIZ	0.0214367	-0.0268295
LRRC2	0.032103	0.0116769		NFYA	0.0343923	-0.00592478
LRRC23	0.0184931	0.0111643		NINJ2	0.0274888	-0.0235319
LRRC47	0.0222484	0.00408307		NIPAL2	0.0330854	-0.00704857
LRRC55	0.0154728	0.0385052		NKTR	0.0117811	-0.00981342
LRRC8A	0.0382401	0.00547692		NNMT	0.0391762	-0.0345152
LSM10	0.034341	0.00803472		NOM1	0.0283761	-0.00438525
LYRM1	0.0212692	0.0105717		NPEPPS	0.0322773	-0.00351608
MACROD1	0.023091	0.0243068		NPIPB5	0.0472341	-0.0092918
MAF1	0.0400762	0.0055295		NR2C1	0.0286624	-0.00597485
MAGI2	0.0234115	0.0124692		NRD1	0.0379594	-0.00403175
MAGI2-AS3	0.0318693	0.0133035		NSMAF	0.0340241	-0.00697251
MAGIX	0.0272894	0.0104522		NSUN3	0.0480914	-0.00732296
MAP2K5	0.0207265	0.00495982		NSUN5P1	0.0322773	-0.00797701
MAPKAP1	0.0331898	0.00674029		NTM	0.0340241	-0.0287783
MAPKAPK3	0.0442532	0.00465426		NUP133	0.0346624	-0.00410091
MARCH2	0.0391762	0.0102444		NUP205	0.0340284	-0.00486467
MCAT	0.022391	0.0132941		NXF1	0.0497457	-0.00620658
MDH2	0.0417121	0.00607778		OCLN	0.0491834	-0.0125276
MEA1	0.0340004	0.00452331		OFD1	0.0126744	-0.00717926
MECR	0.028692	0.00696934		OGT	0.0117811	-0.0113748
MED29	0.0202232	0.00390418		OIP5-AS1	0.0272894	-0.00539534
MEPCE	0.0391762	0.0048282		OSMR	0.0207265	-0.0214656
METRNL	0.0168138	0.0105197		OTUD4	0.0377893	-0.0066157
METTL1	0.0485565	0.014727		P2RY6	0.0286624	-0.0129172
MFSD12	0.0151457	0.0118848		PAK2	0.0449137	-0.00610925
MGAT5	0.0401913	0.00855892		PAN3	0.0267924	-0.00742652
MGMT	0.0491316	0.0111942		PARP8	0.04334	-0.0120884
MICU1	0.0283567	0.0107089		PARVG	0.0445156	-0.0305478
MIF	0.0241412	0.00890558		PAX8-AS1	0.0408235	-0.014958
MLST8	0.0227299	0.00708759		PBRM1	0.0311226	-0.00590974
MMP24-AS1	0.0175676	0.0093766		PCDP1	0.0414149	-0.0122861
MOCS1	0.0234115	0.0132082		PCF11	0.0241412	-0.00667454
MOSPD3	0.0372315	0.00628304		PCGF3	0.0154728	-0.0113865
MPDU1	0.0306386	0.00639342		PCNXL2	0.0151285	-0.0118237
MPI	0.0151285	0.00789445		PDCD4	0.0402215	-0.00744117
MPND	0.0117811	0.0126128		PGS1	0.0314722	-0.00610659
MRGPRF	0.0436605	0.0200572		PHC1	0.0330854	-0.00770092
MRM1	0.0405533	0.00757982		PHF21A	0.0319181	-0.00721403
MRP63	0.0348962	0.00811082		PIGG	0.0285804	-0.00552541
MRPL12	0.0233059	0.0112056		PIK3R6	0.0283761	-0.0299306
MRPL16	0.0212692	0.0064165		PLEKHA1	0.0366355	-0.0122314
MRPL2	0.017328	0.0091771		PLEKHH2	0.0327956	-0.0195031
MRPL22	0.0414149	0.00701536		PLK2	0.0397341	-0.0155519
MRPL23	0.017328	0.0114316		PLK3	0.0212692	-0.012818
MRPL24	0.0495813	0.00761502		PLP2	0.0465572	-0.0132707
MRPL28	0.0265073	0.00540296		PNN	0.0202232	-0.0107902
MRPL34	0.0251773	0.0115055		POGZ	0.0390099	-0.0073748
MRPL37	0.0399599	0.00827193		POLE	0.0330854	-0.00678165
MRPL38	0.017328	0.00954743		POLH	0.0258409	-0.00834837
MRPL4	0.0327956	0.00631708		POLR2B	0.0410761	-0.0050042
MRPL43	0.0255816	0.00713341		PON2	0.0310233	-0.0137553
MRPL46	0.0496435	0.00640045		PPIP5K1	0.0258871	-0.00569963
MRPL49	0.0117811	0.00662214		PPP4R1	0.0212692	-0.00747327
MRPL53	0.0321245	0.00980198		PPP4R1L	0.0304929	-0.00887214
MRPL54	0.0241412	0.00908697		PRDM15	0.0399599	-0.00556097
MRPL55	0.0311226	0.00789739		PRDM2	0.0381256	-0.00704218
MRPS12	0.0314632	0.00942344		PRKAA1	0.0364117	-0.00574361
MRPS18A	0.0198866	0.00870312		PRKDC	0.0429581	-0.00468444
MRPS18B	0.0307937	0.00568868		PRKX	0.0340004	-0.0173915
MRPS2	0.0179618	0.00946256		PRMT2	0.0162826	-0.00503806
MRPS24	0.0117811	0.00949183		PROM1	0.0149957	-0.0341562
MRPS26	0.0366714	0.00715995		PRPF3	0.0353794	-0.00561693
MRPS34	0.0372215	0.00774643		PRPF38B	0.0267507	-0.00963855
MSRB2	0.0255816	0.0101717		PRR14L	0.0407418	-0.00515967
MTATP6P1	0.0467143	0.0205383		PRRC2C	0.0205166	-0.00782289
MTFR1L	0.0264676	0.00663168		PSD3	0.0241412	-0.0115854
MTND1P23	0.0483495	0.0194249		PTAFR	0.0255816	-0.0198976
MTND5P11	0.0346624	0.0175209		PTGFRN	0.0340284	-0.0136695
MTRNR2L10	0.0435347	0.0278277		PTP4A2	0.0480914	-0.00492095
MTRNR2L8	0.0392377	0.01998		PTPN2	0.0312904	-0.00635642
MTSS1	0.017022	0.00944731		PTPN22	0.0265738	-0.0271088
MTX1	0.0329196	0.00754042		PTPRE	0.0377709	-0.0184144
MUL1	0.0251773	0.00544406		PURB	0.0491834	-0.00486806
MYEOV2	0.0234755	0.00979936		RAB23	0.0237235	-0.00897964
MYLIP	0.0227299	0.00599501		RAB27A	0.0344527	-0.0125564
MYOM2	0.0231124	0.0223502		RAB5B	0.0288592	-0.00384459
MYPOP	0.0266922	0.00852501		RAB6B	0.0355136	-0.0138224
MZT2B	0.0234115	0.00856102		RALGAPB	0.0241412	-0.00512931
NAA60	0.0265073	0.00706915		RAP1GAP2	0.0288592	-0.00972797
NABP2	0.0253957	0.00641112		RBBP4	0.0372215	-0.00487354
NAGS	0.0306386	0.0217988		RBFOX2	0.0404188	-0.00528388
NAPRT1	0.0446413	0.0104478		RBL2	0.0311226	-0.00547352
NAT8L	0.0421713	0.0122796		RBM17	0.0482114	-0.00427996
NCCRP1	0.0265738	0.0328696		RBM33	0.0151285	-0.00833509
NDNF	0.0342265	0.043708		RBM39	0.0261434	-0.00794128
NDUFA1	0.0407502	0.00819028		RBM5	0.0154728	-0.0106736
NDUFA13	0.0353775	0.00811522		RBM6	0.0342265	-0.0083977
NDUFA2	0.0318674	0.00928684		RBMX	0.0265073	-0.00714635
NDUFA3	0.0429524	0.00961565		RC3H1	0.0383921	-0.00513554
NDUFA8	0.0220316	0.00827489		RCAN3	0.0218097	-0.0129974
NDUFAF3	0.0250319	0.00906714		RCBTB2	0.0218735	-0.00587641
NDUFB10	0.0154728	0.00945221		RCN1P2	0.0342398	-0.0091609
NDUFB11	0.0154728	0.00808184		RCOR1	0.0346624	-0.00471353
NDUFB4	0.0414149	0.0058988		RGS18	0.0410553	-0.0217922
NDUFB7	0.0246219	0.0101102		RIPK3	0.0179618	-0.0142809
NDUFC1	0.0395867	0.00977766		RNASEL	0.0155747	-0.0067412
NDUFS3	0.0465167	0.00631012		RNF144B	0.0117811	-0.0257829
NDUFS6	0.017328	0.0111011		RNF213	0.0403513	-0.014365
NDUFS7	0.0261164	0.00719414		RNMT	0.0355184	-0.00372962
NDUFS8	0.0198866	0.00855768		RP1-249H1.4	0.0465269	-0.0221153
NDUFV1	0.0226124	0.00841214		RP11-1407O15.2	0.0364537	-0.00907039
NECAB3	0.0473786	0.00834887		RP11-244H3.1	0.0427536	-0.00775763
NELL1	0.0333425	0.0287		RP11-326C3.2	0.0422544	-0.0388081
NENF	0.0218887	0.00962304		RP11-349A22.5	0.0218097	-0.00992489
NES	0.0154728	0.0172955		RP11-383H13.1	0.0303319	-0.0180897
NFE2L1	0.0396787	0.0035121		RP11-396K3.1	0.0419455	-0.00746471
NFKBIB	0.0312904	0.00907431		RP11-403I13.8	0.0218887	-0.0122235
NFYC	0.0472341	0.00322925		RP11-497H16.2	0.0352515	-0.0990789
NINJ1	0.0284723	0.00920708		RP11-544M22.13	0.0480914	-0.0505379
NIPSNAP1	0.0304929	0.0100409		RP11-574K11.31	0.0328073	-0.00842222
NIT1	0.0367062	0.00623327		RP11-640M9.2	0.0203413	-0.00983394
NLE1	0.017328	0.00698125		RP11-658F2.8	0.0437778	-0.0077106
NME3	0.0483495	0.00770278		RP11-67L2.2	0.0251773	-0.0107532
NMRAL1	0.0151285	0.00889354		RP11-894P9.1	0.0306386	-0.0106916
NMRK1	0.0289553	0.00790653		RP3-368A4.5	0.01272	-0.0121162
NOSIP	0.0494776	0.00390618		RPAIN	0.0161751	-0.00692294
NPRL3	0.032076	0.00706934		RPL32P3	0.017328	-0.0106395
NR1H3	0.0480914	0.00766325		RPS15A	0.0364117	-0.00529056
NTNG1	0.0436414	0.0401799		RQCD1	0.0406045	-0.00416358
NUCB1	0.0243105	0.00859679		RRN3P1	0.0471657	-0.00657645
NUDCD2	0.0342265	0.00725032		RUNX1	0.0154728	-0.0283305
NUDT14	0.0205754	0.00986347		RUNX2	0.0410761	-0.0178198
NUDT16P1	0.0407502	0.00998073		RYK	0.0234115	-0.00600508
NUDT19	0.0436605	0.00670453		S100A11	0.0276128	-0.0149659
NUDT7	0.0255816	0.00980325		S100PBP	0.0369625	-0.0071244
NUDT8	0.0222484	0.0179797		SAMD3	0.0372315	-0.0192436
OBFC1	0.0276128	0.00579402		SAMD4A	0.0306376	-0.0121291
OCEL1	0.03447	0.0108453		SCML4	0.0283761	-0.0244714
OGDH	0.0218097	0.00997312		SCRN1	0.0306599	-0.00959756
OGFOD2	0.0218735	0.00814887		SDCBP	0.0266703	-0.0098319
OPTN	0.0472419	0.00674249		SEC22A	0.0360713	-0.00565234
OR2T10	0.0483495	0.0298142		SEC63	0.0458702	-0.00424222
OR7E38P	0.0254787	0.0125563		SEL1L3	0.0304405	-0.0173362
ORAI3	0.0472192	0.00583675		SENP1	0.0306386	-0.00600549
OSGIN1	0.0436414	0.0199372		SENP5	0.0177871	-0.00479885
OTUD1	0.0154728	0.00828589		SEPT2	0.0154728	-0.00747577
PAAF1	0.0491834	0.00653897		SEPT7	0.0283567	-0.00771745
PABPC1P4	0.034739	0.0110909		SERTAD4	0.0258649	-0.0137757
PACSIN3	0.0324601	0.00923533		SETD2	0.0306386	-0.00323152
PAF1	0.0117811	0.00507843		SETD5	0.0346624	-0.0058174
PAK4	0.0482114	0.00711322		SETX	0.0491316	-0.00512376
PALM	0.0218097	0.0164448		SFPQ	0.0152447	-0.0065915
PAOX	0.0466214	0.00877372		SFSWAP	0.0490291	-0.00511693
PAQR7	0.0231124	0.0127547		SFT2D2	0.0306557	-0.0044006
PARD6A	0.0406441	0.0119996		SGPP2	0.0430833	-0.00802354
PARD6G	0.0214367	0.0113289		SH3GLB1	0.0445272	-0.0035897
PARK2	0.039563	0.0110289		SKAP2	0.0429581	-0.00596866
PCBD1	0.0380598	0.0135819		SLAMF7	0.0491757	-0.0331933
PCBP1-AS1	0.0307549	0.00674786		SLC25A37	0.0239003	-0.00867768
PCBP2	0.0241412	0.00447506		SLC37A1	0.0408801	-0.0126007
PCDHGA3	0.0162826	0.0194679		SLC4A7	0.0477224	-0.0182027
PCOLCE2	0.0306386	0.0451866		SLFN13	0.0202232	-0.0269398
PCYT2	0.0251773	0.0152942		SLPI	0.0154728	-0.0439506
PDK2	0.0184931	0.0150417		SMARCE1	0.0404374	-0.00598389
PDLIM2	0.0331898	0.0147027		SMC5	0.0303179	-0.00767466
PDPN	0.0306557	0.0236516		SNHG1	0.0117811	-0.00978163
PDXP	0.0361622	0.0159842		SNHG12	0.0154728	-0.0134501
PEBP4	0.0218097	0.03527		SNRNP200	0.0402215	-0.00465274
PET100	0.0182167	0.00939431		SON	0.0197435	-0.00664981
PET117	0.0343403	0.0122346		SOS1	0.0154728	-0.0049813
PEX10	0.0117811	0.00821044		SP1	0.0117811	-0.00680171
PEX14	0.0198613	0.00709406		SP140L	0.0254787	-0.0137353
PEX16	0.0223818	0.00832884		SPAG17	0.0361354	-0.0175202
PEX5	0.0247668	0.00979211		SPATA6L	0.0353794	-0.0178554
PEX7	0.0397341	0.0104357		SPATS2	0.0311226	-0.00632905
PGLS	0.0479013	0.00553421		SRPK2	0.0273933	-0.00525035
PGM1	0.0234115	0.00918727		SRSF1	0.0210716	-0.00471261
PGPEP1	0.0241995	0.015437		SRSF2	0.0162826	-0.00558463
PGRMC2	0.0316147	0.00500881		SRSF3	0.0332784	-0.0051851
PHB2	0.0486895	0.00334522		SRSF6	0.0179618	-0.00635809
PHLPP1	0.0455126	0.00532864		SRSF7	0.0178851	-0.00794644
PHYHIP	0.0231124	0.0310344		SSH2	0.0241412	-0.00915657
PIEZO2	0.0492719	0.0147344		STAG3	0.0162826	-0.0156151
PIGV	0.0491834	0.00679601		STAG3L3	0.0149957	-0.011896
PKP1	0.0339577	0.0282101		STK17A	0.022391	-0.0107698
PLA2R1	0.0234115	0.0272148		STK38	0.0258871	-0.00506432
PLCE1	0.0391762	0.0138754		STK39	0.0485565	-0.00784893
PLCG2	0.0261434	0.0159721		STOX2	0.0250319	-0.0138108
PLEKHA6	0.0438343	0.0068298		STX16	0.0284723	-0.00828461
PLOD1	0.0154728	0.0137193		SUGP2	0.0151285	-0.00741238
PMM1	0.0283761	0.0103774		SUN1	0.0326855	-0.00692822
PMPCA	0.0218887	0.00781577		SUPT16H	0.0186384	-0.00469686
PMVK	0.0154728	0.0126593		SUPT7L	0.0117923	-0.00429802
PODXL	0.0117811	0.0249831		SUV420H1	0.0391762	-0.00430511
POLD3	0.0306635	0.0123066		SYNRG	0.0488955	-0.00489864
POLDIP2	0.0405533	0.00795162		SYT11	0.0434864	-0.0111258
POLE4	0.0306599	0.00878568		SYTL2	0.0151457	-0.0151918
POLR1D	0.0283567	0.00391315		TANC2	0.0361439	-0.00970984
POLR2E	0.0483495	0.00718323		TANK	0.0288592	-0.00685591
POLR2F	0.0237476	0.00764604		TARBP1	0.0399592	-0.00583837
POLR2I	0.0117811	0.0105067		TARDBP	0.0283567	-0.00508309
POLR2L	0.0306386	0.00855888		TBC1D3F	0.0399599	-0.0092402
POLR3H	0.0342639	0.00690124		TBRG1	0.0342639	-0.00372513
POMT1	0.0434009	0.00566229		TBX19	0.0228994	-0.0104734
PPAP2B	0.0136654	0.00909679		TC2N	0.0223617	-0.01324
PPFIA4	0.0222484	0.0223391		TCERG1	0.0355184	-0.00686381
PPP1R16A	0.035053	0.0115362		TEP1	0.0229713	-0.00796853
PPP1R27	0.0458132	0.0191226		TES	0.0223818	-0.0161513
PPP1R7	0.0234115	0.00478348		TESC	0.0234115	-0.0241664
PPP2R2D	0.0170403	0.00553412		TET3	0.0392377	-0.00677339
PRADC1	0.039563	0.0100127		THEMIS	0.0329196	-0.038661
PRDX2	0.017328	0.00808303		THRAP3	0.0229359	-0.00358591
PRKAR1B	0.0214367	0.0102917		TIAL1	0.0265073	-0.00507097
PRKCD	0.0392893	0.00783208		TLR2	0.0276128	-0.0194377
PRKCZ	0.0233059	0.0137434		TLR5	0.0332805	-0.0143041
PRODH	0.0417129	0.020425		TM4SF18	0.0146204	-0.010876
PRPSAP2	0.0175691	0.00853311		TMC6	0.0406045	-0.0182803
PRR13	0.0255816	0.0089176		TMCC1	0.0186384	-0.00352651
PRR5	0.0280121	0.0163819		TMEM136	0.0399592	-0.00981175
PRX	0.0306599	0.0160778		TMEM165	0.0234115	-0.00594823
PSMB6	0.0454335	0.0065526		TMEM181	0.017328	-0.00791855
PSMD4	0.0491834	0.00372903		TMEM243	0.0488836	-0.00490276
PSMD9	0.0422351	0.00604292		TMEM39A	0.0267507	-0.0052416
PSPN	0.0361354	0.0099742		TMEM71	0.0152447	-0.023361
PTDSS2	0.0127125	0.00961947		TMPRSS4	0.0485565	-0.023345
PTPRO	0.0306599	0.0346811		TNFAIP2	0.0322773	-0.0209138
PYCRL	0.0306386	0.00903711		TNFAIP8	0.0182961	-0.0162099
R3HCC1	0.0207543	0.00797728		TNFRSF10B	0.017328	-0.0111579
RAB11FIP5	0.0355184	0.00949873		TNFSF14	0.0275981	-0.031419
RAB17	0.0440192	0.0105373		TNKS2	0.0202232	-0.0061302
RAB24	0.0349823	0.00621022		TNRC6B	0.0496435	-0.00510167
RAB3A	0.0266703	0.0129798		TP53BP1	0.0352515	-0.00747381
RAB3IL1	0.0401913	0.0186851		TP53BP2	0.0401913	-0.00473382
RABAC1	0.0306767	0.00658059		TPBG	0.0283567	-0.0145274
RAC3	0.0442541	0.0136123		TPM1	0.0307937	-0.0191626
RAD23A	0.0497682	0.00676565		TPM3	0.0485565	-0.00561202
RAMP2	0.0391762	0.00974675		TRA2A	0.0372315	-0.00929031
RAPGEF4	0.0383829	0.0107841		TRA2B	0.0388764	-0.00420702
REEP6	0.0348195	0.0266724		TRAF1	0.0417122	-0.0116055
RENBP	0.035643	0.0204579		TRAF3	0.0418487	-0.00569218
RILP	0.0237476	0.0107215		TRAF5	0.0234115	-0.0133436
RILPL2	0.0405329	0.00609917		TRAM1	0.0340451	-0.0104913
RMDN3	0.0234115	0.00547476		TRGC2	0.0436605	-0.0269238
RNF135	0.0401913	0.00806643		TRIM27	0.020076	-0.00474144
RNF181	0.0304873	0.00812192		TRIM38	0.0172928	-0.0125465
RNF187	0.0387041	0.00688674		TRIM59	0.0265738	-0.0133918
RNF208	0.0273673	0.0122676		TRIO	0.0154728	-0.0102576
RNF5	0.0266922	0.00667496		TSPAN13	0.0117811	-0.0144155
RNLS	0.0306376	0.0138563		TSTD2	0.0226124	-0.00651194
RNMTL1	0.0234115	0.00749492		TTC13	0.0234115	-0.00940451
ROGDI	0.0299074	0.0111336		TTC17	0.0117811	-0.00740232
RP11-252A24.7	0.0328472	0.00558469		TTC3	0.028787	-0.00805607
RP11-271K21.11	0.0310233	0.0081893		TTC39C	0.0222484	-0.0136371
RP11-380M21.2	0.0283567	0.0264329		TTF2	0.0265738	-0.00693864
RP11-382M14.1	0.0332805	0.0355051		TTL	0.0250319	-0.00550028
RP11-391M1.4	0.0480914	0.0184844		TTLL3	0.0220316	-0.0105945
RP11-421F16.3	0.0258617	0.0103512		TUBA1A	0.0288592	-0.0172347
RP11-480I12.5	0.034341	0.0277872		TUG1	0.0117811	-0.0076489
RP11-480I12.7	0.0421739	0.0328057		TULP3	0.0461316	-0.00564442
RP11-546K22.1	0.0473161	0.0219055		TXNIP	0.0318674	-0.0130286
RP11-61A14.3	0.0408801	0.012182		U2AF1	0.0331898	-0.00500607
RP11-61L19.2	0.0246097	0.0315244		UBC	0.0334462	-0.00611128
RP11-644F5.11	0.0340004	0.0107904		UBE2A	0.0197435	-0.00445888
RP11-680F8.1	0.0439199	0.0113859		UBE2G2	0.0186384	-0.00537574
RP11-730G20.2	0.0229359	0.00631163		UBE2H	0.0439594	-0.0049713
RP11-750B16.1	0.0383829	0.0180379		UBE2Q2	0.0288592	-0.00671909
RP11-752D24.2	0.0306386	0.0533775		UBN2	0.0375197	-0.00587418
RP11-792A8.4	0.0306767	0.0156827		UBP1	0.0234115	-0.00523515
RP11-999E24.3	0.0223617	0.0288372		UGGT1	0.0383829	-0.00432697
RP4-583P15.15	0.0174105	0.0253891		UHRF1	0.0485732	-0.211689
RP4-758J24.5	0.0437979	0.0103107		UHRF2	0.0344527	-0.00672185
RP5-857K21.7	0.0283567	0.019953		USP3	0.0446966	-0.0037102
RPL7AP66	0.0363676	0.0055696		USP34	0.0222484	-0.00618761
RPP25L	0.0168138	0.00868943		USP4	0.0187903	-0.00384976
RPS15	0.0399599	0.00521147		USP48	0.0399599	-0.00409619
RPUSD3	0.0270686	0.0077736		USP49	0.0155747	-0.0090788
RRP1	0.039563	0.00526847		USP54	0.0478431	-0.00670197
RSPO1	0.0343403	0.028436		UTP6	0.0414149	-0.00360071
RTKN	0.0280121	0.0123251		VAMP1	0.0446966	-0.012549
RTN4RL2	0.0311692	0.0256485		VCAN	0.023223	-0.0427695
RTTN	0.0247845	0.013478		VMP1	0.0234115	-0.0153309
RUVBL2	0.0255816	0.00606591		VPS41	0.0497682	-0.00769732
RXFP1	0.0154728	0.0210552		VWA5A	0.034171	-0.0088165
SAMM50	0.0250319	0.00747396		WASH5P	0.0266703	-0.00996325
SAT2	0.0234115	0.0194522		WDR41	0.0475315	-0.00445338
SCAMP2	0.0315652	0.00523568		WDR48	0.0417122	-0.00323345
SCAMP5	0.0378515	0.00796048		WDR82	0.0286624	-0.00541072
SCAND1	0.0179618	0.0103933		WFDC2	0.0193962	-0.029901
SCLY	0.0491757	0.00683087		WHSC1	0.0222405	-0.00752993
SCNN1B	0.0321245	0.0232036		XPOT	0.0497682	-0.00344764
SCPEP1	0.0261434	0.00900003		XRCC3	0.0438	-0.00858017
SDHA	0.0355136	0.00617772		XRCC5	0.0283567	-0.00681322
SDHAF1	0.0246219	0.0105484		YPEL1	0.0234115	-0.0115298
SELO	0.0331898	0.0102993		YTHDC1	0.0415982	-0.00518104
SEMA3B	0.0223426	0.0117632		YWHAB	0.0251773	-0.00396102
SEMA3G	0.0234115	0.0180507		YWHAH	0.0205754	-0.0114963
SERGEF	0.0227299	0.00725506		YWHAZ	0.0233059	-0.00684252
SFXN2	0.0480914	0.0253408		YWHAZP3	0.0466277	-0.00576527
SGTA	0.0286624	0.00488932		ZBED5	0.0483495	-0.00501756
SH3BGRL2	0.0262359	0.00870647		ZBTB1	0.0409661	-0.00955163
SHARPIN	0.028214	0.00723975		ZBTB25	0.0327956	-0.00752218
SHBG	0.0391762	0.0350423		ZC3H11A	0.0241412	-0.00573403
SHMT1	0.0490965	0.0137232		ZC3HAV1	0.018916	-0.00694366
SIGIRR	0.0304929	0.0123598		ZCCHC11	0.0445272	-0.00542551
SIL1	0.0151285	0.00704163		ZCCHC8	0.0306376	-0.00547139
SIRT2	0.0485565	0.00576599		ZEB1-AS1	0.0318674	-0.00886698
SIRT3	0.0162826	0.00657546		ZFP36L1	0.0445374	-0.00887514
SLC22A23	0.0383829	0.0169391		ZFP62	0.0163496	-0.00694768
SLC22A4	0.0357769	0.0223857		ZFP90	0.0223377	-0.006456
SLC23A3	0.0376927	0.0194448		ZKSCAN8	0.0221311	-0.00693278
SLC25A1	0.0253957	0.0127983		ZNF121	0.0375197	-0.00582108
SLC25A10	0.0432448	0.0228065		ZNF160	0.0405031	-0.00867999
SLC25A11	0.0177871	0.00940994		ZNF202	0.017022	-0.00551324
SLC25A33	0.0283761	0.0129484		ZNF207	0.0154728	-0.00700679
SLC25A35	0.0473786	0.00959001		ZNF248	0.0291415	-0.00718752
SLC25A38	0.0177561	0.00822209		ZNF273	0.0117811	-0.0168195
SLC25A39	0.0306386	0.0108906		ZNF304	0.0402215	-0.00439963
SLC25A4	0.0436605	0.00660216		ZNF320	0.0241412	-0.0117373
SLC2A12	0.0206036	0.0211085		ZNF333	0.0372215	-0.00738289
SLC2A4RG	0.0463879	0.0137274		ZNF337	0.0250319	-0.00788535
SLC2A8	0.0465416	0.00805757		ZNF354B	0.018916	-0.00548812
SLC34A3	0.0316147	0.0495953		ZNF41	0.0212692	-0.00604455
SLC39A3	0.0339577	0.00634731		ZNF417	0.0330854	-0.00639779
SLC3A2	0.0492511	0.0209328		ZNF43	0.0497682	-0.00917211
SLC45A1	0.0117811	0.0306484		ZNF431	0.0372215	-0.00863009
SLC4A1	0.0492025	0.0364196		ZNF510	0.0472341	-0.00503674
SLC6A17	0.0283567	0.0219373		ZNF512	0.0186384	-0.00743897
SMDT1	0.0306386	0.00886671		ZNF532	0.0306386	-0.00800581
SMIM6	0.0306386	0.020014		ZNF558	0.0234115	-0.00846552
SMO	0.0395837	0.00714404		ZNF587	0.0152836	-0.011273
SMPD1	0.0202232	0.0115864		ZNF621	0.0306386	-0.00805914
SMPD2	0.0491316	0.00542248		ZNF623	0.0466214	-0.00550971
SMPX	0.0316147	0.0112543		ZNF738	0.0151285	-0.0130081
SMYD5	0.0419819	0.00446257		ZNF766	0.0383659	-0.00372079
SNAP47	0.0330854	0.00464965		ZNF767	0.0439435	-0.00604353
SNAPC2	0.0241623	0.00851062		ZNF783	0.0264074	-0.00843105
SNCA	0.0382244	0.0186037		ZSCAN25	0.035053	-0.00407687
SNF8	0.0485565	0.00349201
SNHG16	0.0246485	0.0108466
SNTA1	0.0255816	0.0197767
SNUPN	0.0258871	0.00530525
SNX12	0.017328	0.00492201
SNX17	0.0218097	0.00477263
SNX8	0.0281118	0.0100699
SPOCK1	0.0205919	0.0208856
SPOCK2	0.0117811	0.0245933
SPR	0.0383682	0.0101704
SPRYD4	0.0390099	0.0104929
SPSB2	0.0267507	0.0130962
SREBF1	0.0234115	0.0132926
SRP14-AS1	0.0485732	0.0100247
SRXN1	0.0372215	0.00657036
SSNA1	0.0241412	0.00799997
SSU72	0.0343403	0.00571871
ST3GAL3	0.0378614	0.0060748
ST6GALNAC3	0.0155747	0.0253943
STAU1	0.0200789	0.0100334
STK16	0.0152447	0.00807357
STRA13	0.0306386	0.0116754
STRA6	0.0241412	0.0474722
STUB1	0.0365523	0.00857677
SUCLG1	0.0401913	0.0184331
SURF2	0.0226124	0.010571
SWI5	0.0167468	0.0117592
TACC2	0.0409781	0.00809451
TACO1	0.0234115	0.0120862
TAF6L	0.0318931	0.00879335
TARS2	0.0485565	0.00519174
TBC1D13	0.0251773	0.0121902
TBC1D22A	0.0304873	0.00529831
TBPL1	0.0480914	0.00547814
TBXA2R	0.038635	0.0201658
TCEA3	0.0149957	0.0125288
TCEAL7	0.0494539	0.0121566
TCEB2	0.0310233	0.00794122
TCTA	0.0227299	0.0062554
TECR	0.0117811	0.0122588
TECRP1	0.0117811	0.0152754
TEN1	0.0270678	0.0102558
TENM2	0.0315101	0.0348406
TEX261	0.0223818	0.00399036
TEX264	0.0234115	0.00881185
TFIP11	0.0465269	0.00421195
THAP3	0.0273933	0.00975676
THAP4	0.0247668	0.00695159
THAP7	0.039563	0.00672131
THAP8	0.00951432	0.010954
THEM6	0.0154728	0.0134106
THNSL2	0.0399599	0.035803
THTPA	0.0117811	0.0076185
THY1	0.0255816	0.0323824
TIMM13	0.0202232	0.00906364
TIMM17B	0.0401913	0.00730688
TIMM22	0.0288592	0.00508284
TIMM50	0.036504	0.00522906
TLN2	0.0497682	0.0150128
TM7SF2	0.0258871	0.0127646
TMA7	0.0497457	0.0054831
TMCC3	0.0438343	0.00822552
TMEM115	0.0206158	0.00795938
TMEM120A	0.0306386	0.0119343
TMEM132E	0.0250319	0.0325202
TMEM134	0.0466129	0.00524248
TMEM141	0.0490519	0.0106578
TMEM143	0.0223818	0.00952501
TMEM150B	0.0255816	0.0242757
TMEM160	0.0306386	0.0122399
TMEM161A	0.0340451	0.00707274
TMEM177	0.0350557	0.00928992
TMEM178A	0.036504	0.0210438
TMEM199	0.0458132	0.0045258
TMEM200C	0.0186384	0.0303582
TMEM203	0.0186091	0.00636915
TMEM205	0.044509	0.00572845
TMEM208	0.0331898	0.00832126
TMEM219	0.0410553	0.00445114
TMEM222	0.0241412	0.00667534
TMEM25	0.0267507	0.00812962
TMEM256	0.0234115	0.0129243
TMEM52	0.0248257	0.0318635
TMUB1	0.0262359	0.00695175
TNFAIP8L1	0.0151285	0.0131107
TNNC1	0.0267847	0.0242856
TOLLIP	0.0258649	0.00922456
TOM1	0.0154728	0.0069941
TOM1L2	0.0326695	0.00582408
TOMM40L	0.0372315	0.0065499
TP53INP2	0.0497457	0.00653278
TPPP3	0.0251756	0.0250418
TPRA1	0.0234115	0.0060319
TPRG1L	0.0286624	0.0107608
TPRN	0.0483495	0.00652082
TRAM2-AS1	0.0283761	0.00792749
TRAPPC2L	0.0274571	0.00810174
TRAPPC5	0.038475	0.00813493
TRAPPC6A	0.0207265	0.0118155
TRAPPC9	0.017328	0.00817212
TRIM50	0.0339438	0.0442579
TRIM54	0.0227299	0.0385724
TRMT112	0.0265738	0.00584732
TRPC6	0.0151285	0.0221233
TRPM6	0.0412193	0.0499332
TRUB2	0.0370763	0.00841759
TSPAN2	0.0172928	0.0197202
TSPAN33	0.0220316	0.0167996
TSPAN7	0.035053	0.0136455
TSPAN9	0.0421739	0.00591227
TSR2	0.0150728	0.00926124
TSR3	0.0207265	0.00898162
TTC36	0.0184569	0.0327551
TTI1	0.0311226	0.00305346
TUFM	0.0186384	0.00825475
TUT1	0.0306386	0.00810101
TXN2	0.0327956	0.00697443
TXNDC11	0.0407502	0.00387878
TXNL4A	0.0387479	0.00745749
TXNRD2	0.0154728	0.00950457
TYRO3	0.0176194	0.0331263
UBALD1	0.0233059	0.0104322
UBE2D4	0.0255816	0.0068745
UBE2L3	0.0345402	0.00250489
UBE2M	0.0223617	0.00720985
UBE2MP1	0.017328	0.00708848
UBE2QL1	0.0327689	0.0303675
UBL7	0.0117811	0.00841771
UBOX5	0.0117811	0.0105725
UCK1	0.0212692	0.0072736
UQCR11	0.0234115	0.00784973
UQCRC1	0.0255816	0.0085031
UQCRQ	0.0306767	0.0100916
URAHP	0.0365523	0.0127109
UROD	0.0460618	0.00720939
UROS	0.0234115	0.00994763
USP2	0.0229713	0.023205
VAMP8	0.0357769	0.00476544
VAT1L	0.0491316	0.0208936
VDAC2	0.0347664	0.00580612
VEGFB	0.0477224	0.00952902
VKORC1	0.0379594	0.00478646
VPS28	0.0431395	0.00533114
VPS51	0.0227299	0.00623949
VTN	0.0399599	0.0296921
WBSCR16	0.0117923	0.0100435
WDR25	0.0261164	0.00745484
WDR74	0.0351324	0.00560771
WDR83OS	0.0306599	0.00436057
WIBG	0.0250319	0.0052364
WT1	0.0399599	0.0425437
WT1-AS	0.0364453	0.0420291
WWOX	0.0133148	0.0103007
YDJC	0.0270686	0.00766853
YIF1A	0.0494776	0.00715122
ZBED5-AS1	0.0227299	0.0110044
ZDHHC11B	0.0330685	0.0205987
ZDHHC16	0.0222484	0.00532514
ZDHHC24	0.0278924	0.00660802
ZDHHC4	0.0311226	0.00511912
ZER1	0.0236324	0.00589714
ZFAT	0.0306376	0.0114857
ZFYVE1	0.0151285	0.00773361
ZFYVE19	0.0258871	0.0063299
ZGPAT	0.0223377	0.0161514
ZNF16	0.0383829	0.00629834
ZNF205	0.0472341	0.00629629
ZNF358	0.0182961	0.00906779
ZNF511	0.0357769	0.00698147
ZNF524	0.033208	0.00725119
ZNF576	0.0325232	0.00669156
ZNF747	0.0434657	0.00474493
ZNF771	0.0379594	0.0113174
ZNHIT1	0.0306386	0.0068579
ZNHIT2	0.0228381	0.00844142

## Sheet: S3 - TIF genes 
Genes correlating with %TIF
Positive Correlation				Negative Correlation
Symbol	Adjusted p value	estimate		Symbol	Adjusted p value	estimate
ABCA13	0.0196771	0.051978		7SK	0.0190214	-0.0174405
ABCA7	0.0350759	0.0113926		AAMDC	0.0144424	-0.00847689
ABCC1	0.0138975	0.00951034		AARSD1	0.027878	-0.00465229
ABCC9	0.0278299	0.0215848		AATF	0.0172404	-0.00569486
ABHD2	0.0363112	0.00637451		ABCB6	0.0109927	-0.00928969
ABI3BP	0.0101251	0.0171797		ABCB7	0.0212942	-0.00683573
AC006129.2	0.0326037	0.0216016		ABCC2	0.0408862	-0.0252872
AC009948.5	0.0118339	0.00979334		ABCC6	0.0396272	-0.0218784
AC116366.6	0.0409428	0.0115849		ABCC6P2	0.0366511	-0.0219718
ACAP1	0.0137823	0.0263079		ABCF3	0.0475827	-0.00415804
ACIN1	0.0102518	0.0072293		ABHD10	0.00845013	-0.0102065
ACSL5	0.00433769	0.0132361		ABHD14A	0.0162402	-0.0113261
ACTN1	0.0342853	0.0149241		ABHD6	0.0133839	-0.017008
ADAM17	0.0204334	0.00721008		AC005562.1	0.0368398	-0.00782481
ADAMTS10	0.0192613	0.0188603		AC006159.3	0.0185613	-0.0294631
ADAR	0.0198555	0.007267		AC006159.4	0.020674	-0.0303585
ADCY7	0.0253808	0.0268939		AC007246.3	0.0288893	-0.011569
ADD2	0.0291858	0.0154047		AC007318.5	0.021731	-0.00522054
ADNP	0.0184215	0.00599368		AC008948.1	0.0133525	-0.0159025
ADORA3	0.0193377	0.0250674		AC009014.3	0.0286478	-0.0324166
ADRB2	0.0197337	0.0157591		AC009403.2	0.00721051	-0.0172155
ADRBK2	0.0184215	0.0106855		AC016734.2	0.0160252	-0.0109252
AES	0.0288893	0.00643375		AC016747.3	0.0285085	-0.00632877
AFAP1	0.0463632	0.00759682		AC026471.6	0.00996365	-0.0389708
AGAP2	0.0173926	0.0269342		AC026703.1	0.0446389	-0.0195023
AGO4	0.0248892	0.0089653		AC040977.1	0.0384072	-0.00699514
AGPAT4	0.0467134	0.0106809		AC083873.4	0.0237234	-0.0105999
AHDC1	0.0191422	0.00791558		AC087269.1	0.0276493	-0.0107882
AHNAK	0.00721051	0.0156647		AC092653.5	0.0332211	-0.0330859
AHNAK2	0.0104113	0.0281621		AC093106.7	0.0218284	-0.00701712
AHR	0.00817	0.0211212		AC093326.1	0.0266222	-0.0429055
AIM2	0.0331813	0.0252796		AC099522.2	0.0254161	-0.00999323
AKAP13	0.00837554	0.00897182		AC112229.4	0.0173046	-0.0234192
AKAP5	0.0362205	0.0161852		AC115617.2	0.00732517	-0.0156824
AKNA	0.0152995	0.0244329		AC120194.1	0.0419212	-0.331997
AKT3	0.0349912	0.00509918		ACAA1	0.0184215	-0.0153632
ALDH1L2	0.0127753	0.0184218		ACAA2	0.0206006	-0.0102306
ALOX5	0.0166436	0.0311368		ACAD10	0.00837554	-0.00994117
ALOX5AP	0.00535148	0.0224571		ACAD11	0.00833731	-0.013896
AMICA1	0.0179968	0.0312095		ACAD8	0.0102518	-0.00502677
ANKFY1	0.0177262	0.00446388		ACAD9	0.048311	-0.00445641
ANKLE2	0.0475821	0.00475079		ACADL	0.0256964	-0.0100745
ANKRD13A	0.00996365	0.00780297		ACADM	0.0137823	-0.0158895
ANKRD13D	0.0142889	0.0113825		ACADS	0.0114462	-0.0125479
ANKRD36	0.032406	0.00917209		ACAT1	0.0142305	-0.016516
ANTXR2	0.0370575	0.0113734		ACAT2	0.037346	-0.00820117
ANXA1	0.00732517	0.0213157		ACBD6	0.0118339	-0.0042813
ANXA11	0.0292826	0.00565738		ACMSD	0.0244591	-0.0239612
ANXA2	0.0123964	0.0147498		ACN9	0.0237512	-0.00665295
ANXA2P2	0.0117635	0.0149264		ACO1	0.027132	-0.0129207
ANXA3	0.0419212	0.0147069		ACO2	0.0235924	-0.0107026
AOAH	0.0127753	0.0297005		ACOT1	0.00893279	-0.0225902
AP001258.4	0.0346066	0.0072123		ACOT11	0.00980685	-0.0170444
AP2B1	0.03653	0.00382805		ACOT13	0.0156119	-0.0147169
AP4B1	0.00837554	0.00775294		ACOT2	0.0248892	-0.0134343
APAF1	0.0131306	0.0101741		ACOT4	0.0132284	-0.0206274
APCDD1	0.0124459	0.0308881		ACOT7	0.0170186	-0.021419
APMAP	0.0357139	0.00539936		ACOT8	0.0117635	-0.00743488
APOBEC3C	0.0216661	0.0148856		ACOX1	0.0190024	-0.0100873
APOBEC3D	0.00877602	0.0204899		ACP1	0.0460019	-0.00419553
APOBEC3F	0.0434844	0.00731257		ACP2	0.0167837	-0.00719015
APOBEC3G	0.00837554	0.0219178		ACP5	0.018179	-0.0259041
APOL1	0.00496822	0.0142551		ACSF2	0.0487638	-0.0205258
APOL3	0.0352764	0.0103907		ACSL1	0.0389695	-0.00967429
APOL6	0.0297177	0.0110938		ACSM5	0.0386683	-0.0182599
ARGLU1	0.0370992	0.00774895		ACSS2	0.00845013	-0.0123347
ARHGAP15	0.0131375	0.0204093		ACSS3	0.0348506	-0.0115187
ARHGAP17	0.0446954	0.00538688		ACTR3B	0.036609	-0.0055119
ARHGAP21	0.00980685	0.00546905		ADAL	0.002605	-0.0117656
ARHGAP22	0.020674	0.0224381		ADCK1	0.0117635	-0.0072454
ARHGAP25	0.0349784	0.0170436		ADCK3	0.014684	-0.0100153
ARHGAP26	0.0101507	0.0115045		ADH5	0.0260141	-0.00751241
ARHGAP30	0.0150217	0.0296878		ADH5P4	0.0214312	-0.012081
ARHGAP4	0.049556	0.0148759		ADHFE1	0.0259211	-0.00861918
ARHGAP9	0.0103266	0.0325344		ADI1	0.0494862	-0.014901
ARHGEF1	0.0471065	0.0122774		ADM	0.0363972	-0.0220069
ARHGEF10	0.0104113	0.00919703		ADM2	0.0356264	-0.0216889
ARHGEF2	0.0231346	0.0107947		ADORA2A-AS1	0.0193377	-0.0232081
ARHGEF34P	0.0399148	0.0131929		ADPRHL1	0.0344771	-0.0223017
ARID1A	0.0294426	0.00684237		ADPRHL2	0.0305061	-0.00549515
ARID1B	0.00771579	0.00648517		ADSL	0.0250324	-0.00558193
ARL4C	0.0433589	0.0191896		AFG3L2	0.0100075	-0.00708915
ARNT	0.0320953	0.00451675		AFM	0.0192613	-0.0619296
ARNTL2	0.0499174	0.0220032		AGBL5	0.0318922	-0.00337248
ARPC1B	0.0390856	0.0140362		AGMO	0.00729444	-0.0255978
ARPC2	0.0282782	0.00524743		AGPAT3	0.0368798	-0.0108831
ARRDC2	0.0083118	0.018034		AGPAT9	0.038553	-0.0231802
ASAP1	0.0106609	0.0102205		AGTRAP	0.0157889	-0.00871404
ASH1L	0.0190073	0.00449702		AHCY	0.00496822	-0.0165111
ASNS	0.0281905	0.0108059		AIFM1	0.0152995	-0.0150409
ATF7	0.0282782	0.00593594		AIG1	0.0103266	-0.0122489
ATG12	0.027864	0.00625607		AK2	0.0108663	-0.00657794
ATHL1	0.0318646	0.0291254		AK4P1	0.0259795	-0.0222076
ATL3	0.0215073	0.00545855		AKAP3	0.0229837	-0.0165324
ATM	0.0144954	0.0109815		AKR1A1	0.0192613	-0.0153779
ATN1	0.0120625	0.00936094		AKR1C3	0.0152713	-0.0170094
ATP2A3	0.0281086	0.0196442		AKR7A2	0.0166375	-0.0122908
ATP2B4	0.0100793	0.00895619		AKR7L	0.0245962	-0.0203257
ATP8B2	0.034898	0.0150242		AL035610.1	0.0486206	-0.0150105
ATP9A	0.0111919	0.00979543		AL138847.1	0.0386112	-0.0290494
ATXN1	0.0149091	0.00471333		ALAD	0.0389695	-0.0135798
ATXN3	0.0244251	0.00570911		ALDH1B1	0.0352396	-0.0172932
AXIN2	0.00996365	0.0156824		ALDH1L1-AS2	0.00980685	-0.024501
AXL	0.0353792	0.015201		ALDH3A2	0.025654	-0.0124599
B2M	0.00835898	0.0182492		ALDH5A1	0.021124	-0.0116677
B3GALT5	0.00521118	0.0471415		ALDH7A1	0.0187049	-0.0142391
B3GNTL1	0.0467387	0.00748577		ALDH7A1P1	0.0152759	-0.0169689
BARD1	0.0117635	0.0114813		ALDH8A1	0.00996365	-0.0173685
BAZ1B	0.00837554	0.00535984		ALDH9A1	0.0131306	-0.0100522
BAZ2A	0.00912138	0.00807789		ALG1	0.0288899	-0.00583764
BBC3	0.0347391	0.0131033		ALG14	0.0201745	-0.00816429
BCAS4	0.0464253	0.00737782		ALG2	0.0250591	-0.00353198
BCL11B	0.0102518	0.0274439		ALG3	0.0420674	-0.0047747
BCL2L11	0.0366749	0.00804939		ALG5	0.0336311	-0.0063206
BCL2L15	0.00590339	0.0275503		ALKBH2	0.030091	-0.0052791
BIN2	0.0101251	0.0265002		ALKBH3	0.0172074	-0.00551644
BIRC3	0.00837554	0.0290907		ALKBH7	0.0188307	-0.0102773
BLNK	0.0187719	0.00813688		ALLC	0.0320953	-0.0356507
BMI1	0.0246338	0.00550592		ALPL	0.036557	-0.0257664
BNIP2	0.0287594	0.00623364		AMDHD1	0.0123809	-0.0259953
BOD1L1	0.0161469	0.00623468		AMDHD2	0.0127317	-0.0118341
BPTF	0.00712142	0.00567265		AMN	0.0399751	-0.0251963
BRD2	0.0127317	0.00557721		AMZ2	0.0403729	-0.00412479
BRD7	0.00590339	0.0038623		ANAPC11	0.0288899	-0.0065223
BRSK1	0.0305595	0.0190898		ANAPC13	0.035666	-0.005276
BTG2	0.0186808	0.0117081		ANAPC15	0.019566	-0.0095178
BTK	0.0109365	0.0295539		ANG	0.0236404	-0.0100021
BTLA	0.0367215	0.0328078		ANGPTL3	0.0498247	-0.0319256
BTN2A1	0.0123964	0.0063898		ANK2	0.0486313	-0.0241404
BTN2A2	0.0293614	0.00970401		ANKRD54	0.0481667	-0.00423871
BTN3A1	0.0176673	0.0134237		ANKS1B	0.00849341	-0.0188924
BTN3A2	0.00813118	0.0285111		ANO10	0.00589203	-0.00670567
BTN3A3	0.0115505	0.0112985		ANO3	0.0370703	-0.0134188
C10orf128	0.0398359	0.0217703		AP1M1	0.0316228	-0.00845094
C15orf39	0.0402675	0.0102517		AP2S1	0.0436999	-0.00732213
C17orf85	0.0352764	0.00593123		AP3D1	0.0471093	-0.00335821
C19orf66	0.0463632	0.00843883		AP3S2	0.0292826	-0.00627474
C1orf162	0.0117635	0.021181		APEH	0.0125124	-0.0067747
C1orf216	0.0346062	0.00829473		APITD1	0.00777414	-0.0162324
C1orf63	0.0367081	0.00834499		APOA1BP	0.0133689	-0.00768853
C1QA	0.031664	0.0264347		APOM	0.0446238	-0.031086
C1QB	0.0161262	0.0316222		APOO	0.00433769	-0.0133028
C1QC	0.0337701	0.0291794		APRT	0.0266751	-0.00799547
C1R	0.0377732	0.0202912		AQP1	0.00642005	-0.015072
C1RL	0.0332984	0.015256		AQP11	0.0120625	-0.0198329
C1S	0.0165566	0.0245449		AQP7	0.0266222	-0.0170763
C2CD2	0.0402625	0.00896871		ARHGAP28	0.025266	-0.018604
C3AR1	0.0122758	0.0265691		ARHGEF4	0.0270392	-0.0238184
C5orf56	0.0212942	0.00892914		ARL3	0.040122	-0.00462187
C6orf132	0.0293299	0.0145338		ARL6IP4	0.0471224	-0.00672571
C6orf62	0.017746	0.00615008		ARSF	0.0384217	-0.0301317
C6orf89	0.0161066	0.0021841		AS3MT	0.0138975	-0.0190068
C7orf31	0.0407998	0.00645497		ASB13	0.0171467	-0.0120153
CACNB1	0.019566	0.0108948		ASB5	0.0265327	-0.0313638
CALU	0.0135187	0.00824179		ASB8	0.0343766	-0.00455968
CAMK1D	0.0173926	0.0160419		ASB9	0.031633	-0.0213624
CAMK4	0.0104113	0.0250413		ASIC3	0.0342896	-0.0150806
CAP1	0.0238721	0.00546928		ASL	0.0125124	-0.015956
CAPN6	0.0126488	0.0444076		ASMTL	0.0415639	-0.00630868
CAPRIN1	0.0464253	0.00504011		ASPA	0.0234286	-0.0140091
CAPZA1	0.0204334	0.00646609		ASS1	0.0423984	-0.0324941
CARD11	0.0104113	0.0300632		ASS1P1	0.0363786	-0.0318754
CARD16	0.002605	0.0165861		ASS1P10	0.0289957	-0.0319393
CARD6	0.00992857	0.0145143		ASS1P7	0.0196771	-0.0325104
CARD8	0.0123809	0.0101431		ASS1P9	0.0178329	-0.0350299
CASP1	0.00583178	0.0214351		ATG4A	0.0455081	-0.00548551
CASP10	0.0390886	0.00633482		ATG4D	0.0450963	-0.00924322
CASP2	0.00980685	0.00933002		ATL2	0.0123073	-0.00706792
CASP3	0.0292118	0.00860158		ATOX1	0.0465418	-0.00972456
CASP4	0.0137823	0.0107326		ATP1A1OS	0.0456906	-0.00690425
CAST	0.00837554	0.00583401		ATP5A1	0.0142305	-0.00693598
CAV2	0.0328977	0.011132		ATP5B	0.0103266	-0.0053324
CBFA2T3	0.0442041	0.0198052		ATP5C1	0.025787	-0.00622551
CBFB	0.00837554	0.00831588		ATP5D	0.0203725	-0.0087098
CBL	0.0102518	0.0101898		ATP5E	0.0152995	-0.00597326
CBX4	0.0128131	0.00739429		ATP5EP2	0.0131733	-0.0102104
CBX5	0.0133245	0.00899219		ATP5F1	0.014684	-0.00675378
CCDC109B	0.0332965	0.0139896		ATP5G1	0.0149941	-0.0084863
CCDC64B	0.0328576	0.0161056		ATP5G2	0.0400465	-0.00505355
CCDC69	0.0447978	0.0120826		ATP5G3	0.0102518	-0.00827958
CCDC71L	0.0113532	0.0124459		ATP5H	0.0105399	-0.00779969
CCDC88A	0.00980685	0.0102957		ATP5I	0.013613	-0.00971015
CCDC88B	0.0131733	0.0279722		ATP5J	0.0203725	-0.0089447
CCL2	0.044004	0.0168113		ATP5J2	0.0162099	-0.00662359
CCL22	0.0241234	0.0417921		ATP5L	0.00922343	-0.00606293
CCL28	0.000172257	0.0312854		ATP5O	0.0120625	-0.00596711
CCL4	0.0126488	0.0223446		ATP5SL	0.0220903	-0.00534164
CCL5	0.00583178	0.0389766		ATP6V0A1	0.0294341	-0.00824718
CCND2	0.002605	0.027441		ATP6V1B2	0.00837554	-0.0112561
CCR2	0.00922343	0.0401408		ATP6V1D	0.0274252	-0.00849507
CCR4	0.0124459	0.03894		ATP6V1E1	0.0179968	-0.00672729
CCR5	0.00642005	0.0420717		ATP6V1H	0.0127317	-0.00686692
CCSAP	0.0161066	0.0122277		ATP7B	0.0414976	-0.00702232
CD101	0.0408862	0.0262563		ATPAF1	0.0161659	-0.00724652
CD163	0.0464134	0.0272829		ATPAF2	0.00837554	-0.0074132
CD180	0.0159851	0.0305991		ATXN7L1	0.0491693	-0.00747516
CD1D	0.0463632	0.0216636		AUH	0.0127929	-0.011573
CD2	0.0101251	0.0354		AURKAIP1	0.0105399	-0.010343
CD200R1	0.016806	0.0219684		AVEN	0.0258518	-0.00984004
CD207	0.022643	0.0323673		AZGP1P1	0.00721051	-0.0392822
CD247	0.0231066	0.0247327		B3GNT4	0.00871476	-0.0243971
CD27	0.0427009	0.0309039		B4GALT4	0.0117635	-0.00944777
CD28	0.0433989	0.0269379		BAIAP2	0.0245309	-0.0143733
CD300A	0.0176447	0.0224001		BAIAP2L2	0.00922343	-0.0278216
CD302	0.0157889	0.019602		BBS4	0.047128	-0.00314744
CD33	0.0334241	0.0226121		BCAT2	0.00902485	-0.0099298
CD37	0.0260141	0.027861		BCKDHB	0.0323202	-0.00729495
CD38	0.0204334	0.0238731		BCL2L1	0.0123964	-0.00512484
CD3D	0.00732517	0.0316347		BCL2L13	0.00804655	-0.00514596
CD3E	0.00729444	0.0390495		BCL2L2	0.040229	-0.00489878
CD3G	0.00980641	0.0407691		BDH1	0.0312186	-0.00873334
CD4	0.0499112	0.0225742		BDH2	0.0103266	-0.0126376
CD40LG	0.0178422	0.0304073		BDH2P1	0.010007	-0.0150494
CD44	0.0260258	0.0188192		BDNF-AS	0.0280053	-0.0079235
CD47	0.0125496	0.0117773		BEND5	0.0415639	-0.0102878
CD48	0.0118339	0.032251		BEX2	0.0273409	-0.0095071
CD5	0.0264522	0.0324787		BHLHB9	0.0255396	-0.00799802
CD52	0.0126402	0.0317286		BHMT2	0.0214078	-0.0161601
CD53	0.00837554	0.0331382		BLCAP	0.0237545	-0.00468355
CD55	0.0358852	0.00662549		BLMH	0.021124	-0.0037802
CD6	0.0164277	0.0284815		BLOC1S1	0.0419212	-0.00933303
CD69	0.0479012	0.0252153		BLVRA	0.0332211	-0.00532247
CD7	0.0203725	0.028164		BMP7	0.0485171	-0.0229824
CD74	0.0210252	0.0171477		BMS1P5	0.0458742	-0.00892505
CD81	0.0492796	0.00736053		BNIP1	0.0292826	-0.00617468
CD84	0.0125855	0.0336775		BNIP3	0.0235924	-0.00905164
CD86	0.0108663	0.0298978		BNIP3P1	0.0244972	-0.0129758
CD8A	0.00732517	0.0344458		BOD1	0.0217025	-0.0041158
CD8B	0.0126488	0.0279996		BOLA1	0.00920751	-0.0105935
CD96	0.00721051	0.0358728		BOLA3	0.0105608	-0.0107223
CDC42SE1	0.00877602	0.0107229		BPHL	0.0260814	-0.0153192
CDCA7L	0.00732517	0.0124413		BST1	0.0340343	-0.0126338
CDCP1	0.0127753	0.0163437		BTD	0.0117635	-0.00845734
CDH11	0.014684	0.0204017		C10orf126	0.025787	-0.0312102
CDK12	0.0275071	0.00483144		C10orf71	0.013615	-0.0390762
CDK13	0.00712142	0.00454209		C11orf1	0.0103266	-0.0118975
CDK5RAP2	0.04115	0.00438699		C11orf31	0.0342903	-0.00599933
CDYL	0.0318922	0.00410768		C11orf52	0.00729444	-0.0125101
CELF2	0.00874385	0.0218284		C11orf54	0.0256024	-0.0158554
CEP170	0.0155588	0.0132339		C11orf63	0.0117635	-0.00996267
CEP250	0.00885682	0.00604832		C11orf74	0.0123964	-0.00924086
CEP68	0.00732517	0.0068686		C11orf83	0.0260948	-0.00984237
CEP85L	0.0452111	0.0134678		C12orf66	0.047571	-0.00871923
CFLAR	0.0309355	0.00596509		C12orf73	0.0160129	-0.00599918
CHD2	0.0331298	0.00433972		C14orf2	0.0162545	-0.00780553
CHD3	0.00837554	0.0130094		C14orf37	0.0214031	-0.0189821
CHD6	0.0149607	0.00660445		C14orf64	0.0161066	-0.014094
CHD8	0.00837554	0.00533698		C15orf40	0.00730951	-0.00673435
CHFR	0.019644	0.00692402		C15orf61	0.0118339	-0.0110051
CHST11	0.0328512	0.0171117		C16orf70	0.0286732	-0.00490493
CHST15	0.0195092	0.0211868		C16orf87	0.0117635	-0.0102074
CHST9	0.0496519	0.0178313		C17orf89	0.0237234	-0.0092811
CHSY1	0.0134146	0.00659468		C19orf12	0.0393646	-0.00461797
CHTOP	0.0245779	0.00529995		C19orf24	0.0267913	-0.00953971
CIITA	0.022941	0.0192381		C19orf48	0.0467501	-0.00459397
CILP	0.0372981	0.0194088		C19orf53	0.0416965	-0.00642767
CKAP4	0.0331202	0.00501988		C19orf70	0.0118597	-0.00723464
CLASP1	0.0452111	0.00401831		C1D	0.00837554	-0.007315
CLDN4	0.0123136	0.0169417		C1GALT1	0.025787	-0.00810189
CLDN7	0.0137823	0.0115826		C1orf115	0.00776152	-0.0128846
CLDND1	0.0291106	0.00430125		C1orf122	0.010493	-0.00879371
CLEC10A	0.0359174	0.0287409		C1orf210	0.0160129	-0.00940961
CLEC12A	0.0291844	0.0290119		C1orf43	0.0103266	-0.00682697
CLEC2B	0.0207388	0.0106036		C1orf50	0.00721051	-0.00777878
CLEC2D	0.0137823	0.0171257		C1orf56	0.00728977	-0.0109233
CLEC7A	0.0131142	0.0254856		C1orf85	0.0250866	-0.0101159
CLIC2	0.0202195	0.0105805		C1QBP	0.00996365	-0.00841069
CLIC6	0.0213775	0.0210828		C21orf33	0.0136384	-0.0149183
CLK1	0.0273936	0.0090927		C2orf42	0.0455569	-0.00436264
CLU	0.00728977	0.0216246		C2orf47	0.00962797	-0.0122174
CNOT1	0.0210252	0.00415518		C2orf76	0.0138805	-0.0107007
CNOT2	0.048459	0.00363387		C2orf88	0.0102518	-0.014311
CNTRL	0.0144039	0.0108402		C3orf33	0.00897988	-0.011449
COL14A1	0.0245962	0.0299264		C5	0.0314654	-0.0135531
COL4A4	0.0144039	0.010559		C5orf49	0.0118728	-0.0168137
COL5A2	0.0244508	0.0124082		C5orf55	0.0427009	-0.0132982
COL8A2	0.0286824	0.0211882		C6orf136	0.0348923	-0.0063742
COLGALT1	0.0224905	0.0101037		C6orf203	0.00838486	-0.0119718
CORO1A	0.0135116	0.0324049		C6orf57	0.0281444	-0.00646531
CP	0.00845013	0.0376109		C7orf55	0.0346623	-0.0151677
CPA3	0.0108254	0.0409534		C8orf22	0.0370618	-0.00960578
CPAMD8	0.0323202	0.016617		C9orf169	0.0137439	-0.0239873
CPE	0.0355603	0.0218002		C9orf66	0.0471675	-0.0243268
CPED1	0.0456906	0.0158937		CA2	0.0455518	-0.0167202
CPVL	0.0108255	0.0146558		CABLES1	0.0407998	-0.00618866
CRAMP1L	0.0262341	0.00574962		CACNB2	0.0331169	-0.0154916
CREB1	0.00863153	0.00627357		CACYBPP2	0.0264869	-0.00856711
CREBBP	0.0163263	0.00712119		CALML3	0.0455569	-0.0550095
CRIP2	0.023083	0.0105666		CALML3-AS1	0.0273409	-0.0430859
CRLF3	0.00837554	0.0105774		CALML4	0.0183437	-0.0100585
CRTAM	0.025787	0.028497		CAMK2A	0.00877602	-0.0317196
CSF1R	0.047236	0.0260379		CAMSAP3	0.0190841	-0.00989934
CSF2RA	0.00777414	0.0299254		CAMTA1	0.021731	-0.00815324
CSF2RB	0.0266104	0.0248149		CAPN13	0.025266	-0.0175117
CSF3R	0.0393641	0.0238428		CASC10	0.00508769	-0.0152237
CSGALNACT2	0.0108255	0.00880745		CASC5	0.0177346	-0.0202409
CSRNP2	0.0269435	0.00666284		CBR4	0.0305061	-0.00610805
CST7	0.00835898	0.0307866		CC2D2A	0.0101251	-0.00684846
CTBP2	0.0197073	0.00298826		CCBL1	0.00930644	-0.0119839
CTC1	0.0292118	0.00729108		CCDC106	0.0290319	-0.00874873
CTD-2020K17.1	0.0344065	0.0271576		CCDC150	0.0320899	-0.0247742
CTD-2207O23.3	0.0487508	0.11854		CCDC162P	0.00777414	-0.0353892
CTSK	0.0184215	0.0152068		CCDC167	0.021494	-0.0102129
CTSO	0.0326621	0.0054111		CCDC176	0.0366511	-0.00805994
CTSS	0.00996365	0.0281791		CCDC183-AS1	0.0123809	-0.0145307
CTSW	0.00712142	0.0399361		CCDC51	0.0268668	-0.00919549
CX3CR1	0.0405737	0.0195941		CCDC53	0.0123809	-0.00681434
CXCL16	0.0331169	0.0134132		CCDC58	0.0338397	-0.011674
CXCR3	0.00926929	0.0276522		CCDC64	0.0231656	-0.00634853
CXCR4	0.0324052	0.0219002		CCDC85C	0.0207463	-0.010185
CXCR6	0.00845013	0.0434922		CCNB1IP1	0.0338397	-0.00663743
CXorf36	0.0404088	0.0146728		CD300LG	0.0288899	-0.0304876
CXorf38	0.0192801	0.00715559		CD320	0.0222569	-0.00712787
CYBB	0.0106609	0.0306632		CDA	0.0324606	-0.0210542
CYBRD1	0.034152	0.0174239		CDC26	0.0390856	-0.005306
CYLD	0.0157889	0.00705349		CDHR3	0.0117635	-0.0182615
CYP1B1	0.0104113	0.021731		CDIP1	0.0258518	-0.00923952
CYTH1	0.0251804	0.00756036		CDK4	0.0300929	-0.004018
CYTH2	0.0259197	0.00826717		CDK5	0.00433769	-0.0149928
CYTIP	0.031766	0.0150519		CDKN2AIPNL	0.00704192	-0.009853
DAPK1	0.0177901	0.0117412		CDNF	0.0292628	-0.0198448
DAPP1	0.00672358	0.0341879		CDPF1	0.038553	-0.00559621
DARC	0.0190841	0.0414355		CECR5	0.00618607	-0.00676364
DAZAP2	0.0350999	0.00322181		CEL	0.0184215	-0.021067
DCAF16	0.0456644	0.00373583		CEMP1	0.0295191	-0.0145015
DCK	0.00977867	0.0113459		CENPN	0.0147795	-0.0123398
DCLRE1C	0.0197814	0.00738787		CENPV	0.0291115	-0.00860661
DCN	0.0291032	0.0159021		CERS2	0.00728977	-0.00636394
DDR1	0.0207388	0.00823704		CERS4	0.0103266	-0.0136221
DDX17	0.0145836	0.00959627		CES3	0.023083	-0.0306833
DDX23	0.048616	0.00295382		CES4A	0.00777414	-0.0130795
DDX24	0.0230127	0.0032259		CFDP1	0.0238721	-0.0084193
DDX26B	0.0169848	0.00869811		CFL2	0.0454419	-0.00738176
DDX39B	0.0244251	0.00704784		CGNL1	0.0152467	-0.0112115
DDX60L	0.027132	0.0133761		CGREF1	0.0366152	-0.0241365
DEF6	0.0102518	0.0258803		CHAD	0.00837554	-0.0205626
DENND2D	0.0274238	0.00752855		CHCHD1	0.028408	-0.00679317
DENND3	0.00730951	0.0137845		CHCHD10	0.034282	-0.0091805
DERL1	0.0261705	0.00472272		CHCHD3	0.0456668	-0.00366366
DGKA	0.0139851	0.0265181		CHCHD4	0.00535148	-0.00926093
DIDO1	0.0154374	0.00529124		CHCHD5	0.0367081	-0.0103537
DIP2A	0.0139329	0.00808924		CHDH	0.0253456	-0.0136239
DISC1	0.0139881	0.0134173		CHMP2A	0.0382162	-0.00655979
DMKN	0.0254601	0.0110829		CHMP6	0.0346753	-0.00571393
DMTF1	0.031766	0.00801271		CHP2	0.0288453	-0.0434199
DNASE2	0.0181128	0.00632331		CHPT1	0.0177405	-0.0119759
DNMT1	0.0149941	0.0110249		CHRM3	0.0499112	-0.0117709
DNMT3A	0.0372065	0.00555975		CHTF8	0.0059034	-0.00510463
DOCK1	0.0385577	0.00543132		CIAPIN1	0.0392341	-0.00311893
DOCK10	0.0142305	0.0184602		CIB1	0.0288263	-0.00714521
DOCK2	0.0180683	0.0283484		CIDEB	0.0383712	-0.0136191
DOCK9	0.0270488	0.00798154		CINP	0.0292161	-0.00529894
DRP2	0.0333718	0.0339269		CIRH1A	0.0118339	-0.0135232
DSE	0.00996365	0.011331		CISD1	0.00776152	-0.0100399
DST	0.0310111	0.00535489		CISD2	0.0162099	-0.00608819
DTX3L	0.0243519	0.0132967		CISD3	0.0358611	-0.0113461
DUSP22	0.0262341	0.00699498		CKMT2	0.0435062	-0.0168266
DYNC1H1	0.0286676	0.00467749		CLEC18A	0.010707	-0.0322159
EDIL3	0.0110651	0.0191236		CLEC18B	0.0100793	-0.0335355
EDNRB	0.03474	0.0147146		CLEC18C	0.0286676	-0.0330117
EEF2K	0.0357139	0.00528438		CLIC5	0.0322803	-0.030194
EGR2	0.0480775	0.0206091		CLN6	0.0261434	-0.0067165
EHBP1L1	0.0179968	0.0179688		CLPB	0.0127753	-0.00989439
EIF2AK2	0.0487508	0.00937998		CLPP	0.0347305	-0.00741537
ELF1	0.00837554	0.009581		CLPTM1	0.0274642	-0.00823232
ELF2	0.0181758	0.00432174		CLPTM1L	0.0131375	-0.00834496
ELF3	0.0350999	0.0175857		CLRN3	0.0495311	-0.0314973
ELF4	0.0178605	0.0114524		CLTA	0.0237234	-0.00441296
ELK3	0.0103266	0.0102641		CLTB	0.0396054	-0.00760869
ELMSAN1	0.00877602	0.0103997		CLUH	0.0178397	-0.00906334
ELTD1	0.0347305	0.00984934		CLUHP3	0.0357139	-0.0098627
EMB	0.0197789	0.023905		CLYBL	0.0303123	-0.013346
EMP1	0.0371167	0.0149469		CMC1	0.0470039	-0.00500436
EMP3	0.0403303	0.00918933		CMC2	0.00433769	-0.0107303
ENAH	0.0134201	0.0115814		CMTM4	0.0327745	-0.00711361
ENO2	0.00837554	0.0220453		CMTM8	0.0117635	-0.0119854
EOMES	0.00642005	0.0383485		CNDP1	0.010058	-0.0212848
EP300	0.0240843	0.00626702		CNDP2	0.0231346	-0.00560567
EP400	0.0295191	0.00668828		CNIH4	0.0115608	-0.00529013
EPB41L2	0.0413092	0.011251		CNNM2	0.0210252	-0.00997879
EPC1	0.0281905	0.00268424		CNPPD1	0.002605	-0.0075197
EPC2	0.0324606	0.00452999		CNPY2	0.0346066	-0.00401235
EPHA2	0.0318646	0.0127893		COA3	0.0369749	-0.00735582
EPHB6	0.00996365	0.013503		COA4	0.00992857	-0.00875864
EPN2	0.0309707	0.00592086		COA6	0.00837554	-0.0101677
EPS15	0.022124	0.00456221		COA7	0.0186425	-0.00933048
ERAP1	0.0303462	0.0102646		COL18A1-AS1	0.0349461	-0.0310226
ERN1	0.0259197	0.00839493		COL19A1	0.0237234	-0.0280987
ESYT2	0.0233891	0.00604586		COL6A4P2	0.0209366	-0.0337928
ETS1	0.02302	0.00976104		COLEC11	0.0291106	-0.0202285
ETV1	0.0372262	0.0145668		COMMD1	0.0111765	-0.00825142
ETV3	0.0207388	0.00424873		COMMD8	0.0154374	-0.00990929
ETV6	0.0123809	0.0102966		COMMD9	0.0278532	-0.00511247
EVA1C	0.0164066	0.0115749		COMTD1	0.0250591	-0.00928238
EVI2A	0.0112566	0.0298993		COPRS	0.0312186	-0.00720778
EVI2B	0.00593237	0.0359862		COPS7A	0.0238721	-0.00477918
EVL	0.0174353	0.014684		COPZ2	0.0299003	-0.0123789
EXOC7	0.0117635	0.0034981		COQ10A	0.0203617	-0.00772855
EXOSC10	0.00926929	0.00467739		COQ3	0.0125069	-0.0105034
F13A1	0.0423984	0.0201517		COQ4	0.0280238	-0.00347457
FAM102B	0.0420422	0.00946245		COQ5	0.0083118	-0.00750803
FAM105A	0.0421613	0.00970477		COQ6	0.00732517	-0.010026
FAM115C	0.0334217	0.00970651		COQ9	0.0059034	-0.00755206
FAM129A	0.0335847	0.0202511		COX10	0.00732517	-0.00670539
FAM192A	0.0400465	0.0023209		COX14	0.0123136	-0.0129216
FAM198B	0.00849341	0.0141584		COX16	0.0305342	-0.0047714
FAM26F	0.00945619	0.0329904		COX18	0.00732517	-0.00597115
FAM49A	0.0164862	0.0196938		COX4I1	0.00745674	-0.00622344
FAM49B	0.012889	0.00918549		COX5A	0.0079573	-0.00903136
FAM78A	0.0291844	0.022468		COX5B	0.0235329	-0.0104352
FAM84A	0.0279648	0.0106545		COX6A1	0.0219945	-0.0085745
FANCD2	0.040354	0.010194		COX6A1P2	0.0137252	-0.00906885
FAR2	0.02302	0.00650235		COX6A2	0.0178605	-0.0372245
FBLIM1	0.0471308	0.0178061		COX6B1	0.0356264	-0.00735415
FBLN2	0.0183126	0.0269063		COX6C	0.0318165	-0.00854797
FBXL16	0.0103266	0.01797		COX7A2	0.00927328	-0.00720215
FBXO11	0.0337701	0.00349127		COX7A2L	0.0100043	-0.00733578
FBXO32	0.0243224	0.0133622		COX7B	0.0103266	-0.00855325
FBXO41	0.0162099	0.0171204		COX7C	0.00927328	-0.00877152
FBXW7	0.00874385	0.00743617		COX7CP1	0.0059034	-0.0119614
FCER1A	0.0197018	0.0267895		COX8A	0.0255799	-0.00979007
FCER1G	0.0134301	0.0236027		CPPED1	0.0102425	-0.00699592
FCGR2A	0.0398944	0.0189686		CPT2	0.00902043	-0.0099546
FCGR2B	0.0347305	0.0308766		CRABP1	0.026091	-0.0361211
FCHSD1	0.0173926	0.011842		CRADD	0.0131306	-0.0121994
FCHSD2	0.0243859	0.00989694		CRAT	0.0166596	-0.0143799
FCRL6	0.0102518	0.0240122		CRB2	0.0413171	-0.0329993
FER1L4	0.00845013	0.0203804		CRB3	0.00845013	-0.00865472
FERMT3	0.0366511	0.0214913		CRYAA	0.0456906	-0.0564696
FGD2	0.0256024	0.0262547		CRYL1	0.0494458	-0.0128944
FGD5-AS1	0.0192613	0.00512348		CRYM	0.0314095	-0.024116
FGF2	0.0160129	0.0177152		CSPP1	0.0207463	-0.00880735
FGL2	0.0117635	0.0173565		CSRP2BP	0.0176484	-0.00426633
FGR	0.0310423	0.0199894		CTAGE5	0.00877602	-0.0104423
FILIP1L	0.0286478	0.0160329		CTB-178M22.2	0.0208254	-0.0278713
FKBP14	0.0246817	0.00638648		CTB-25B13.12	0.0194852	-0.0086493
FLI1	0.0352753	0.0131326		CTB-36O1.7	0.0424551	-0.0238914
FLNA	0.0403729	0.0178092		CTB-50L17.14	0.0329663	-0.0186453
FLT3LG	0.0162402	0.0167202		CTC-228N24.3	0.0292628	-0.00530261
FMNL1	0.031664	0.0260741		CTC-297N7.8	0.0276039	-0.00550839
FMNL3	0.0276039	0.0124522		CTC-471F3.4	0.00642005	-0.0114332
FN1	0.0207597	0.0210549		CTD-2004A9.1	0.0059034	-0.0440836
FNBP4	0.0336311	0.00858686		CTD-2008A1.2	0.041232	-0.0179509
FOXP3	0.0399751	0.0277061		CTD-2256P15.4	0.0261359	-0.0221489
FPR3	0.0267878	0.0278853		CTD-2336O2.1	0.0120511	-0.0142729
FRMD4A	0.0470039	0.00561411		CTD-3074O7.11	0.0423984	-0.00824173
FRMD6	0.00704192	0.0150757		CTD-3080P12.3	0.0261637	-0.0405258
FUS	0.00996365	0.00910116		CTH	0.00897988	-0.0203951
FUT11	0.0269591	0.00738326		CTNNBIP1	0.0259197	-0.0073853
FXYD5	0.0215073	0.0206034		CTNNBL1	0.0310423	-0.00403564
FYB	0.0230568	0.02705		CTNS	0.012769	-0.00843255
FYCO1	0.0318165	0.00534395		CTSL	0.0156119	-0.00810149
GAB3	0.0170186	0.0176112		CTSV	0.0403995	-0.0255211
GABBR1	0.025787	0.0135231		CUL7	0.0471297	-0.00316026
GABRE	0.0148526	0.0172235		CUTA	0.0327745	-0.00651889
GABRP	0.012158	0.0461366		CWC15	0.0108663	-0.00495658
GALNT6	0.0147368	0.0200223		CWC25	0.0274936	-0.00352138
GAPT	0.0198053	0.0277555		CYB561D2	0.0402675	-0.00525772
GAS7	0.0363135	0.0226691		CYB5A	0.0332211	-0.0104417
GBP2	0.0154374	0.0192506		CYB5D1	0.0134085	-0.00507544
GBP5	0.00992254	0.0379581		CYB5D2	0.00927328	-0.00889439
GCSAM	0.039164	0.0171276		CYB5R1	0.0143361	-0.00737806
GFI1	0.0108663	0.0310609		CYC1	0.00980685	-0.00816013
GGTA1P	0.0241234	0.019483		CYP20A1	0.0402675	-0.00561953
GIMAP2	0.0133525	0.0140959		CYP2B6	0.0256024	-0.0476344
GIMAP4	0.0346066	0.00937375		CYP46A1	0.0186425	-0.0167221
GIT2	0.00909726	0.00724908		CYP4F12	0.0427009	-0.018041
GJA1	0.0104113	0.0116971		CYP8B1	0.0144954	-0.0354478
GLCCI1	0.0207635	0.0111681		DAD1	0.0331298	-0.00385184
GLIPR1	0.00904727	0.0252259		DANCR	0.0156252	-0.00757578
GLIPR2	0.00996251	0.0218912		DARS2	0.0288263	-0.00782116
GLTSCR1L	0.00845013	0.00803384		DBI	0.0292118	-0.00870258
GLUL	0.00496822	0.00821188		DCAF13	0.0463009	-0.00686195
GM2A	0.0380534	0.00741059		DCXR	0.0470039	-0.0183169
GMFG	0.0463456	0.00918334		DDIT3	0.0141191	-0.00724293
GMIP	0.0279648	0.0192175		DDO	0.0363983	-0.0160817
GNAI1	0.0314095	0.014428		DDT	0.00949586	-0.0149711
GNAS	0.027878	0.00594971		DDTL	0.0479776	-0.0109645
GNE	0.0467134	0.0103646		DDX10	0.00728977	-0.0140629
GNG2	0.00849341	0.017199		DDX28	0.0108255	-0.00720164
GNPTAB	0.0173046	0.00503666		DDX54	0.0471093	-0.00385482
GOLGA3	0.0386899	0.00497256		DDX56	0.0334168	-0.00555796
GPATCH8	0.010493	0.00668502		DECR1	0.00771579	-0.0110356
GPM6B	0.0165693	0.0202858		DECR2	0.0108614	-0.0183619
GPR171	0.0167453	0.0322827		DENND1A	0.0243224	-0.00984889
GPR174	0.0465819	0.0240475		DEPDC7	0.0213775	-0.0190129
GPR18	0.034152	0.0296438		DERA	0.0126488	-0.0104109
GPR183	0.0220616	0.0248676		DFFA	0.0231346	-0.00344568
GPR34	0.0150674	0.0204395		DGCR5	0.019461	-0.0171828
GPR65	0.010819	0.0230316		DGCR6L	0.0287733	-0.00924051
GPRIN2	0.047539	0.0150388		DGKB	0.0395918	-0.0245704
GPSM3	0.0150217	0.023441		DGKI	0.00732517	-0.028854
GPX8	0.0103266	0.0133616		DHDH	0.0193739	-0.0397234
GRAP2	0.0102518	0.0263612		DHODH	0.0186808	-0.00713977
GS1-44D20.1	0.0412441	0.00985558		DHRS11	0.00877602	-0.00894597
GTDC1	0.0292118	0.00459912		DHRS12	0.0462083	-0.00931669
GTF2I	0.023083	0.0058552		DHRS4	0.0235924	-0.0225681
GUCY1A3	0.0139776	0.0135558		DHRS4-AS1	0.0121578	-0.0143513
GZMA	0.00721051	0.0274058		DHRS4L2	0.0292826	-0.026358
GZMK	0.00927327	0.0376893		DHRS7B	0.0381734	-0.00507045
H2AFY	0.0230486	0.00686606		DHRSX	0.0434066	-0.00915993
H3F3B	0.015356	0.00628245		DHTKD1	0.0118339	-0.0127493
H6PD	0.0292038	0.0067784		DIABLO	0.00837554	-0.00634494
HAPLN3	0.0418132	0.0228763		DIP2C	0.0208148	-0.0105905
HAUS5	0.038553	0.0077485		DIRAS1	0.0288093	-0.0173674
HCK	0.0334365	0.0207006		DLD	0.0108663	-0.00828505
HCLS1	0.026857	0.0238585		DLEU1	0.0291106	-0.0118116
HCP5	0.0191214	0.0132018		DLG2	0.0172404	-0.0138904
HCST	0.0197018	0.016826		DLST	0.0123809	-0.0051337
HDAC4	0.0292826	0.00450834		DMGDH	0.0190127	-0.0206147
HDAC7	0.0210047	0.0107681		DMRTA1	0.0166828	-0.0162459
HDAC9	0.00712142	0.0196629		DMTN	0.0336311	-0.0055604
HDC	0.0291106	0.0377002		DNAJA2	0.0350344	-0.00337614
HDGFRP3	0.0207388	0.00608889		DNAJA3	0.00897988	-0.0056689
HEATR6	0.0288899	0.00377644		DNAJB12	0.0270285	-0.00387959
HECA	0.0238721	0.0075009		DNAJB9	0.0139834	-0.00842799
HECTD4	0.0266127	0.00695243		DNAJC12	0.0137404	-0.0254208
HELZ2	0.0406435	0.0172145		DNAJC16	0.0177901	-0.0104945
HERPUD2	0.00992254	0.00423409		DNAJC19	0.025182	-0.00738282
HIATL1	0.0173463	0.00593105		DNAJC19P9	0.00992857	-0.0111937
HIP1	0.0190073	0.0117518		DNAJC22	0.0218816	-0.0127752
HIPK1	0.0424551	0.00520564		DNAJC25	0.0136812	-0.00753032
HIST1H2BK	0.0291106	0.0133904		DNAJC30	0.0347391	-0.00915183
HIVEP1	0.0254475	0.00630216		DNLZ	0.0371915	-0.01256
HLA-B	0.0108915	0.0181601		DNMT3L	0.0462323	-0.0453791
HLA-C	0.0357139	0.0103442		DNPH1	0.0179968	-0.017032
HLA-DMA	0.0291106	0.0118397		DOHH	0.0119938	-0.0126047
HLA-DMB	0.0102518	0.0220819		DOLK	0.00996365	-0.00675985
HLA-DOA	0.0131306	0.0175415		DOLPP1	0.0299784	-0.00725544
HLA-DOB	0.0118339	0.0325116		DPF3	0.0283723	-0.0180122
HLA-DPA1	0.00818874	0.0253128		DPP3	0.0460989	-0.0059087
HLA-DPB1	0.0107595	0.0242352		DPY19L2P4	0.0127753	-0.0193102
HLA-DQA1	0.0273409	0.0216634		DRG1	0.0112478	-0.00592859
HLA-DQB2	0.0470039	0.0317435		DSEL	0.0194684	-0.0195007
HLA-DRA	0.00922343	0.023128		DTNBP1	0.0133245	-0.00687912
HLA-E	0.0108255	0.0105367		DUS2	0.0111919	-0.00853393
HLA-F	0.0207793	0.0151866		DYNLL2	0.0173463	-0.00680447
HNRNPA2B1	0.0142305	0.00658121		EAF2	0.00891602	-0.0234331
HNRNPA3	0.00877602	0.00625604		EARS2	0.0190214	-0.00610386
HNRNPD	0.037346	0.00406384		EBNA1BP2	0.0205268	-0.00949409
HNRNPDL	0.0487287	0.00623251		EBP	0.0137272	-0.0151886
HNRNPR	0.0243224	0.00474015		ECH1	0.0231163	-0.00933902
HNRNPU	0.0422219	0.00365303		ECHDC1	0.018066	-0.0096863
HOPX	0.0314251	0.0273429		ECHDC3	0.00926928	-0.0184073
HOXA6	0.047236	0.00841657		ECHS1	0.0284974	-0.0156763
HOXB3	0.0183437	0.0133456		ECI1	0.0128333	-0.0107542
HOXB4	0.031633	0.00938111		ECI2	0.022471	-0.014019
HOXB9	0.0244705	0.0124155		ECSIT	0.0215395	-0.0114557
HOXD11	0.0179968	0.0140984		EDA	0.00761901	-0.0132049
HP1BP3	0.0253169	0.00548356		EEFSEC	0.0148526	-0.0121709
HPGDS	0.0437863	0.0168413		EHHADH	0.0404088	-0.017769
HRH1	0.0201719	0.0130498		EID2	0.0430401	-0.00483687
ICK	0.0284918	0.005172		EIF1B	0.0111919	-0.00758556
ICOS	0.0162099	0.0362984		EIF3CL	0.0359091	-0.0102205
IDS	0.00837554	0.00585442		EIF3I	0.0234404	-0.00435189
IFI16	0.00576862	0.0222208		EIF3K	0.0192613	-0.00622757
IFI44	0.0494746	0.0212679		EIF4EBP2	0.0234618	-0.00505965
IFITM1	0.0204334	0.0194921		EIF4EBP3	0.0193377	-0.013877
IFITM2	0.0213246	0.0112935		EIF5AL1	0.00902043	-0.00793211
IFITM3	0.0460019	0.0125985		EIF6	0.0215073	-0.00744139
IFNAR2	0.0173926	0.0143772		ELAC2	0.0291876	-0.0030579
IFNGR1	0.0137823	0.0109331		ELMOD1	0.00897988	-0.0298758
IGHV1-2	0.0276039	0.0600554		ELP4	0.021731	-0.00614366
IGHV1-69	0.031664	0.0557765		ELP5	0.0342853	-0.00468274
IGHV1-8	0.0191898	0.0524605		EMC2	0.0440682	-0.00562141
IGHV2-26	0.0184899	0.0561987		EMC3	0.0155384	-0.00609233
IGHV2-5	0.0190127	0.0736329		EMC6	0.0109334	-0.00765115
IGHV3-49	0.0300929	0.045225		EMC7	0.0190214	-0.00461068
IGHV3-72	0.0312822	0.0445554		ENDOG	0.002605	-0.0148202
IGHV3-9	0.0241098	0.0645816		ENDOV	0.00496822	-0.00857647
IGHV4-4	0.028356	0.135242		ENPP6	0.0336311	-0.0277723
IGKV1-17	0.0368506	0.0565669		ENTPD3-AS1	0.0237512	-0.0142775
IGKV1-8	0.0166547	0.056188		ENTPD5	0.0424337	-0.0156584
IGKV2-28	0.0206085	0.0767342		EPB41L3	0.0278532	-0.0115507
IGKV2D-28	0.0456378	0.0572385		EPHX2	0.0424885	-0.014004
IGKV6-21	0.038152	0.0439193		EPM2A	0.0180683	-0.0111018
IGLC2	0.042091	0.0522826		ERAL1	0.0142305	-0.00517229
IGLV3-21	0.0418636	0.0500195		ERCC2	0.0475821	-0.00527202
IGLV5-45	0.0226753	0.0439326		ERCC8	0.0480015	-0.00746314
IGLV7-43	0.0237545	0.0496823		ERI3	0.0108663	-0.0109266
IGSF6	0.037296	0.0218815		ERP29	0.021005	-0.00377918
IGSF9B	0.0119495	0.017566		ESD	0.0192613	-0.00497043
IKBKB	0.0213801	0.00750707		ESPL1	0.0123809	-0.0265222
IKBKE	0.0131733	0.012715		ESRRA	0.00730951	-0.0117631
IKZF1	0.00922343	0.0348605		ETFA	0.0131733	-0.00901086
IL10RA	0.0350344	0.0270125		ETFB	0.0200292	-0.0133881
IL15RA	0.0405367	0.015675		ETFDH	0.015994	-0.0104016
IL16	0.0203725	0.0242743		ETNPPL	0.0119873	-0.0451654
IL17RA	0.0172339	0.0108039		EXOC3L1	0.0302447	-0.00942576
IL1R1	0.0166092	0.011666		EXOC3L4	0.0193377	-0.0132668
IL2RB	0.0103266	0.032311		EXOSC4	0.0185148	-0.0112733
IL2RG	0.00837554	0.0410414		EXOSC6	0.0226634	-0.00821293
IL4R	0.0468273	0.0131462		EYA2	0.0162099	-0.0202289
IL7R	0.0323431	0.0362433		FA2H	0.0480457	-0.0102717
ILF3	0.0273692	0.00466973		FAAH	0.00902043	-0.0140754
INPP4A	0.0202275	0.00716322		FAH	0.0220903	-0.0188509
INPP5D	0.0178397	0.023769		FAHD1	0.0105608	-0.0176992
IPO9	0.015994	0.00416089		FAM104B	0.0150217	-0.00723601
IQGAP1	0.00877602	0.0092411		FAM124A	0.0178605	-0.0115425
IRAK3	0.0410964	0.0148901		FAM132A	0.0203131	-0.0194224
IRAK4	0.024666	0.00640948		FAM134A	0.0127753	-0.00438815
IRF1	0.0189618	0.015188		FAM173A	0.0295191	-0.0093232
IRF2	0.0242255	0.00539857		FAM177A1	0.0190536	-0.00715355
IRF4	0.0117635	0.0470107		FAM185A	0.025266	-0.00848831
IRF8	0.0373717	0.0248954		FAM195A	0.0118631	-0.0143045
IRF9	0.0466318	0.0107764		FAM203A	0.0427087	-0.00832903
ISG20	0.0169599	0.023929		FAM207A	0.0162402	-0.00774842
IST1	0.0380037	0.00189501		FAM20C	0.0402675	-0.0147618
ITGA4	0.0145367	0.0260499		FAM210A	0.00996365	-0.00942996
ITGAL	0.00949586	0.0360432		FAM35A	0.0380809	-0.00744769
ITGAM	0.0232037	0.0224212		FAM3A	0.0456157	-0.00552063
ITGAX	0.0297046	0.029846		FAM50B	0.027878	-0.00917536
ITGB1	0.0334217	0.00971783		FAM83D	0.00527801	-0.0287958
ITGB2	0.0299391	0.0271517		FAM83G	0.00839347	-0.0127001
ITGB2-AS1	0.0371167	0.0263272		FAM86A	0.0467134	-0.00499755
ITGB4	0.0287209	0.0135285		FAM86C1	0.0113135	-0.0104193
ITK	0.00930644	0.0376436		FAM92A1	0.0426494	-0.00674857
ITM2C	0.0162099	0.0174168		FAM96A	0.0204498	-0.00529896
ITPR3	0.00922343	0.0205116		FAM96B	0.0118339	-0.00915927
ITPRIPL2	0.0181449	0.00951732		FANCC	0.00992254	-0.00789452
ITSN1	0.0475885	0.0042335		FARS2	0.00872878	-0.0106173
JAG1	0.0299959	0.00946037		FARSA	0.0259211	-0.00511625
JAK1	0.010058	0.0102301		FASTKD3	0.0203617	-0.0085701
JAK2	0.0313671	0.010266		FASTKD5	0.0117635	-0.00917
JAK3	0.0237234	0.0279148		FBP1	0.038553	-0.0235172
JAZF1	0.0135187	0.00779154		FBXL15	0.0357139	-0.00767117
JUN	0.0156368	0.0120861		FBXL5	0.0203617	-0.00983645
KANSL1	0.0330581	0.00409695		FBXO17	0.0137823	-0.00853271
KANSL3	0.0341819	0.00380275		FBXO22	0.0321532	-0.0061656
KAT6A	0.0132507	0.00584351		FBXO36	0.0282585	-0.0089184
KAT6B	0.045748	0.00464186		FBXO7	0.0497999	-0.00523497
KBTBD2	0.0395566	0.00460382		FBXW9	0.0412441	-0.00431798
KCNA3	0.0133245	0.0353641		FCN3	0.0370192	-0.0301665
KCND1	0.0240843	0.0102645		FCRLB	0.0276672	-0.0206013
KCNJ5	0.0288263	0.0168584		FDPS	0.0161434	-0.00406141
KCNJ8	0.0462323	0.0168932		FDX1	0.00996365	-0.0139914
KCNK6	0.0405963	0.0113718		FGF1	0.0389695	-0.0317418
KCNN4	0.0324606	0.0405545		FGF12	0.0303197	-0.0195268
KCNT2	0.0164113	0.020405		FGGY	0.0237545	-0.0130986
KCTD12	0.00467406	0.0142494		FH	0.0083118	-0.0100055
KCTD7	0.0136154	0.00621204		FHIT	0.0144954	-0.0103887
KDM1A	0.0337701	0.00341011		FIS1	0.046281	-0.00612477
KDM2A	0.0242534	0.00729349		FITM2	0.00776152	-0.00782746
KDM2B	0.00732517	0.00989416		FIZ1	0.0366885	-0.00421974
KDM3A	0.0495311	0.00502904		FKBP2	0.0234248	-0.00873697
KDM3B	0.0320953	0.00447547		FKBP4	0.0318922	-0.00670394
KDM5B	0.0319408	0.00780003		FLRT1	0.0417908	-0.0145239
KDM7A	0.00837554	0.0110466		FLT1	0.0471065	-0.0101352
KIAA0226	0.0351284	0.00580392		FLVCR2	0.0110183	-0.00883083
KIAA0430	0.0230127	0.00412835		FMN2	0.0327385	-0.0441727
KIAA1199	0.021731	0.0337662		FMO4	0.00912138	-0.0267705
KIAA1432	0.034152	0.00570262		FMO5	0.0467227	-0.0130448
KIAA1551	0.031664	0.0130483		FN3K	0.0157889	-0.024966
KIAA1683	0.0458892	0.0110898		FOLH1	0.0487508	-0.0240849
KIF21B	0.0291137	0.0227482		FOXRED1	0.014684	-0.00727597
KIF26B	0.022012	0.0201106		FOXRED2	0.0422689	-0.0104118
KLC1	0.0231383	0.00633206		FRMD3	0.00912138	-0.015214
KLF3	0.0290061	0.00587629		FRMD7	0.0446238	-0.0325117
KLF4	0.0295191	0.0129327		FTCD	0.0275887	-0.0379385
KLF5	0.0491693	0.010742		FTH1P20	0.0471093	-0.00994323
KLF7	0.0258518	0.00584218		FTH1P7	0.0397758	-0.00931916
KLHL14	0.0115858	0.0142614		FTLP3	0.0446238	-0.0169359
KLHL6	0.0127753	0.0265694		FTSJ2	0.0465418	-0.00323558
KLRB1	0.0405689	0.0235023		FUCA2	0.0102518	-0.00696772
KLRK1	0.00776152	0.0299493		FUOM	0.0266259	-0.018994
KMT2A	0.00745674	0.00970066		FUZ	0.0167503	-0.0109926
KMT2C	0.0103266	0.00797557		FXN	0.0424885	-0.00644763
KMT2D	0.0153304	0.00954578		FZD5	0.0188585	-0.012376
KMT2E	0.0103266	0.00930616		GABARAPL1	0.0177405	-0.00622752
KRT7	0.0475827	0.0104156		GAD1	0.0317473	-0.026546
KSR1	0.042147	0.00883696		GADD45A	0.00962797	-0.012003
LAIR1	0.0135258	0.0301153		GADD45G	0.0137252	-0.018743
LAMA3	0.00496822	0.022964		GADD45GIP1	0.0383777	-0.00783016
LAMA4	0.0353311	0.0153349		GALE	0.0154374	-0.00873547
LAMC1	0.0123797	0.0107297		GALK1	0.0202195	-0.0180037
LAMC2	0.00897988	0.0320652		GALK2	0.0128983	-0.0109176
LAMP3	0.0169848	0.0345063		GALM	0.014891	-0.0178371
LAPTM5	0.0244524	0.0283472		GALNT14	0.0311669	-0.00972474
LARP4B	0.046262	0.00360835		GAPDHP65	0.0137823	-0.00788111
LAT2	0.017923	0.0211764		GAS2	0.0372262	-0.0163685
LAX1	0.0108255	0.036256		GAS8	0.0171467	-0.00574631
LCK	0.00910533	0.0386354		GBA	0.031633	-0.0059585
LCP1	0.00992857	0.0356877		GBE1	0.0186808	-0.00902151
LCP2	0.0118339	0.0290478		GCAT	0.0332984	-0.0143247
LDLRAD4	0.00877602	0.0163871		GCDH	0.0173926	-0.0141108
LENG8	0.0469255	0.0089847		GCH1	0.0459605	-0.011491
LGALS9	0.0169599	0.0219422		GCHFR	0.0388963	-0.0148402
LHFP	0.0324606	0.0162852		GCLC	0.0176484	-0.00802763
LHFPL2	0.0251804	0.0170908		GCSH	0.0172363	-0.0160107
LILRB1	0.031664	0.0230048		GCSHP5	0.00837554	-0.0186132
LIMA1	0.0234248	0.00553846		GDPD3	0.0492881	-0.0125118
LIMD1	0.0319001	0.00689451		GEMIN6	0.0408046	-0.0061171
LIMD2	0.0275853	0.0223139		GEMIN7	0.00576862	-0.00754639
LINC00265	0.0425744	0.00784444		GFER	0.0299623	-0.00654685
LINC00426	0.0176484	0.0303781		GFM2	0.0344727	-0.00555774
LINC00861	0.0204334	0.0304862		GGACT	0.033504	-0.0285662
LIX1	0.0102518	0.0374237		GGH	0.0178605	-0.019557
LMNB1	0.0359731	0.0132875		GHDC	0.0389695	-0.0084916
LMO4	0.0219945	0.00924869		GHITM	0.0127435	-0.00873582
LNPEP	0.0135238	0.0125072		GHR	0.0343248	-0.0133894
LOXL4	0.0202275	0.0162967		GINM1	0.00732517	-0.00728505
LPAR1	0.00837554	0.0235022		GIPC2	0.0368335	-0.0220416
LPAR2	0.013613	0.0161739		GJA3	0.0124459	-0.0393938
LPAR5	0.0413379	0.0151626		GJB1	0.0238235	-0.0161657
LPAR6	0.0353009	0.0079595		GK	0.0204025	-0.0229697
LPCAT1	0.0352866	0.00923714		GK3P	0.0182238	-0.0272306
LPCAT4	0.0300635	0.00734084		GLB1L	0.0150217	-0.0143732
LPIN1	0.0249251	0.00546203		GLB1L2	0.0103266	-0.0179346
LPXN	0.01044	0.0105166		GLDC	0.0232776	-0.0146568
LRCH3	0.00433769	0.00680148		GLDCP1	0.0232429	-0.0163751
LRRC37B	0.0127929	0.00732253		GLIS1	0.00761901	-0.0234749
LRRC8C	0.0083118	0.0124706		GLOD4	0.020252	-0.0049358
LRRK1	0.00877602	0.0267766		GLOD5	0.0123781	-0.0203524
LSP1	0.0246525	0.0305603		GLRX2	0.0342853	-0.00970757
LST1	0.0178605	0.0213673		GLRX5	0.0143646	-0.0104597
LTB	0.0319004	0.0283392		GLS	0.0273409	-0.00856591
LUM	0.00837554	0.0284563		GLTPD2	0.0291808	-0.0343094
LY75	0.0293318	0.0171512		GLUD1	0.010007	-0.0101534
LY9	0.00954295	0.0412591		GLUD2	0.0165745	-0.0113177
LY96	0.0167771	0.0153924		GLYCTK	0.0260038	-0.0203251
LYN	0.0407998	0.0129584		GMPR2	0.0142889	-0.00406694
LYST	0.040122	0.00681339		GNB5	0.0321532	-0.00791343
MAGED4	0.0443633	0.0161556		GNPDA1	0.0440356	-0.0122014
MANSC1	0.0343766	0.00772684		GNPNAT1	0.0244251	-0.00542311
MAP3K1	0.0207463	0.0140135		GNPTG	0.0131306	-0.00610083
MAP3K8	0.0132228	0.00828265		GOLGA2P5	0.0455518	-0.0110006
MAP4K1	0.0142305	0.0290181		GOT1	0.00732517	-0.00937311
MAPK8IP3	0.0467387	0.00747751		GOT2	0.0169987	-0.00581954
MARCH7	0.0232429	0.00487356		GPAA1	0.0187049	-0.00682408
MARCKS	0.00433769	0.0193127		GPANK1	0.027878	-0.00667324
MARS	0.0426904	0.0043139		GPATCH3	0.0301082	-0.0048724
MAU2	0.0286478	0.00534315		GPHN	0.0162099	-0.0141753
MBNL1	0.0133525	0.010747		GPR114	0.0405889	-0.0192775
MBOAT1	0.0177405	0.00825187		GPR137B	0.0337701	-0.0121394
MCM3	0.0142969	0.00646759		GPR155	0.00837554	-0.0132148
MCTP1	0.0104113	0.0185918		GPR89A	0.0127435	-0.0135942
MDC1	0.0258518	0.00699501		GPR89B	0.00996365	-0.0162981
MDFIC	0.0158324	0.00793754		GPR89C	0.0103266	-0.0242585
MDK	0.0402158	0.0194937		GPRASP2	0.027878	-0.00591545
MDM4	0.0275071	0.00869145		GPS1	0.0169599	-0.00912696
MECP2	0.0232104	0.00613089		GPT2	0.0348075	-0.0179788
MED1	0.0232665	0.00553014		GPX4	0.0361476	-0.00891457
MED13L	0.00728977	0.0090699		GRB10	0.0084188	-0.0120852
MED28	0.0452111	0.00458367		GREB1	0.0166375	-0.0186596
MEF2A	0.00713747	0.00667883		GRHPR	0.0152995	-0.00923284
MEF2C	0.0194304	0.0105601		GRIA3	0.0275071	-0.0307231
MEI1	0.00782902	0.0263327		GRPEL1	0.00618607	-0.0113174
MIAT	0.00732517	0.0381327		GRTP1	0.0131306	-0.0156572
MICALL2	0.0200394	0.0206722		GSS	0.00837554	-0.0089187
MIER1	0.0261705	0.00517496		GSTA4	0.0433071	-0.00441992
MIR24-2	0.0137823	0.011329		GSTK1	0.0369181	-0.00465168
MIS18BP1	0.0295171	0.012121		GSTM4	0.0237324	-0.00864106
MKL1	0.0402675	0.00822341		GSTO1	0.0279729	-0.00732648
MKRN1	0.0250591	0.00442439		GSTZ1	0.0154452	-0.0118971
MLKL	0.0183988	0.0134215		GTF2E2	0.020601	-0.00628927
MLLT6	0.0262516	0.0095358		GTF2H5	0.0282734	-0.00513314
MMP7	0.0123156	0.0365874		GTF3C6	0.0118339	-0.00830588
MMRN1	0.0446238	0.044574		GTPBP8	0.0421273	-0.00556201
MNDA	0.0178397	0.0211506		GUCD1	0.0271824	-0.00454267
MOXD1	0.0125496	0.0309306		GYLTL1B	0.00863153	-0.0110309
MPEG1	0.0281297	0.0291424		HAAO	0.00922343	-0.0214219
MPRIP	0.0237545	0.00784116		HABP4	0.0201719	-0.00839678
MPZL1	0.0370403	0.00717059		HACL1	0.00996365	-0.0119352
MPZL2	0.00833731	0.0137025		HADH	0.020674	-0.0149424
MR1	0.00922343	0.00797085		HADHA	0.00837554	-0.00617263
MRAS	0.0188585	0.00899378		HADHB	0.0120023	-0.00655069
MS4A4A	0.0431725	0.0232291		HAGH	0.0194852	-0.0162095
MS4A6A	0.0117635	0.0308452		HCN3	0.0177405	-0.0124827
MS4A7	0.0349461	0.0242073		HDAC8	0.0177031	-0.00504236
MSC	0.0236404	0.0211936		HDDC2	0.0367081	-0.00628124
MSL1	0.0407998	0.00595848		HDDC3	0.0481438	-0.00832021
MSL2	0.00433769	0.00509765		HDHD2	0.040229	-0.00527457
MSL3	0.0119853	0.00915221		HDHD3	0.0120511	-0.0150442
MSR1	0.0374759	0.0200513		HECW2	0.0421892	-0.0164997
MST1R	0.0315173	0.0185023		HEXIM1	0.0307463	-0.00269304
NA	NA	NA		HEXIM2	0.0111919	-0.0121876
MTERFD2	0.0318922	0.00445346		HGD	0.0132507	-0.0160555
MTMR1	0.0494562	0.00447063		HIBADH	0.0160129	-0.00874134
MTMR3	0.0487508	0.00341087		HIBCH	0.0208148	-0.0172286
MUC1	0.0146103	0.0158647		HIGD2A	0.025787	-0.00536069
MXRA7	0.0278385	0.0104966		HINT2	0.0141989	-0.0126596
MYADM	0.0178397	0.0142991		HIRA	0.0204025	-0.00592667
MYCBP2	0.0337701	0.00689908		HIST1H1C	0.0111919	-0.0171794
MYL12A	0.0342709	0.0060272		HIST1H2BD	0.0120625	-0.0192431
MYO1F	0.0198555	0.0272234		HMBS	0.0136384	-0.00952187
MYO1G	0.00734696	0.0311658		HMGCL	0.0108255	-0.0131213
MYO5A	0.0240744	0.00788905		HMOX2	0.0278385	-0.00821555
MYO9B	0.0400591	0.0135553		HMX2	0.00922343	-0.0449261
MYOF	0.0181758	0.0158358		HNF1A	0.0317152	-0.0178808
N4BP2L1	0.0370403	0.00740251		HNF1A-AS1	0.0328333	-0.0131431
NAGK	0.0190073	0.00848727		HNF4G	0.0104113	-0.0208833
NAP1L1	0.0380809	0.00889764		HOGA1	0.0120625	-0.0163639
NAPSB	0.0230486	0.0272429		HOMEZ	0.0176673	-0.00687708
NASP	0.0231833	0.00857013		HPN	0.0137823	-0.0135511
NAV1	0.0444022	0.00990676		HRASLS2	0.0230568	-0.0448444
NBEAL2	0.00732517	0.0138936		HRASLS5	0.0104113	-0.037341
NBPF10	0.0193962	0.00754148		HRSP12	0.0212598	-0.0234381
NBPF15	0.017923	0.00796131		HS1BP3	0.018133	-0.00659298
NBPF20	0.0395302	0.00724023		hsa-mir-8072	0.00433769	-0.0291088
NCAPD3	0.0200293	0.00589368		HSCB	0.00433769	-0.0104688
NCF1	0.0286499	0.0222807		HSD17B10	0.0123964	-0.00959503
NCF2	0.0286478	0.0210887		HSD17B11	0.0467501	-0.00891157
NCF4	0.0342477	0.0236582		HSD17B14	0.0459878	-0.0226666
NCK1	0.0227306	0.00675196		HSD17B8	0.0137252	-0.0126179
NCKAP1L	0.0206772	0.0281134		HSDL2	0.0229966	-0.00775989
NCOA1	0.0326037	0.00389423		HSPA4L	0.0392514	-0.0125537
NCOA3	0.00521118	0.0107539		HSPA9	0.0245962	-0.00680856
NCOA5	0.0286732	0.00263297		HSPD1	0.0137252	-0.0120205
NCOR1	0.00837554	0.00413682		HSPD1P1	0.00980685	-0.0145174
NDEL1	0.0292826	0.00438412		HSPE1	0.0159626	-0.012024
NECAP2	0.0418797	0.00501883		HSPE1P2	0.00732517	-0.0198422
NEK9	0.031664	0.00383879		HTATSF1P2	0.0210275	-0.0149282
NFAM1	0.0297187	0.0201534		HTRA2	0.0323202	-0.00363389
NFAT5	0.0152995	0.0125588		HYAL1	0.0108663	-0.0140757
NFATC2	0.00837554	0.0235019		HYKK	0.0183437	-0.0164925
NFATC4	0.0423984	0.0176869		HYLS1	0.0349054	-0.00723594
NFE2L3	0.0132108	0.0123866		IBA57	0.00992254	-0.00748851
NFKB2	0.0399811	0.0111182		ICT1	0.00433769	-0.0100301
NFKBIA	0.0288003	0.0104562		IDH1	0.0435046	-0.0137407
NFKBID	0.00845013	0.0124029		IDH2	0.0206627	-0.00933579
NFX1	0.0393386	0.00308902		IDH3B	0.0298495	-0.00465876
NINJ2	0.0149454	0.0231325		IDNK	0.0117635	-0.0204611
NISCH	0.0469728	0.00550356		IER3IP1	0.021665	-0.00770488
NKG7	0.0127317	0.0262406		IFT43	0.0440621	-0.00528158
NLGN4X	0.0427092	0.0154441		IFT46	0.0371915	-0.00529532
NLRC3	0.0410957	0.0154467		IGF2BP1	0.0373895	-0.0167981
NLRC5	0.0193377	0.0196607		IGSF11	0.0400185	-0.024685
NLRP1	0.0406508	0.0153312		IHH	0.0427009	-0.0135026
NOD1	0.0466318	0.00659409		IL20RA	0.0444331	-0.0317047
NOD2	0.0115453	0.0259096		ILDR2	0.00897988	-0.0275704
NOTCH2	0.0100793	0.0125325		ILVBL	0.0131306	-0.0100655
NOV	0.0103266	0.0290593		IMMP2L	0.0282163	-0.00747404
NPIPA1	0.0462083	0.00935758		IMMT	0.00924406	-0.00522149
NPTXR	0.0258518	0.0190185		IMPA2	0.0357139	-0.0115863
NR2F2	0.0181449	0.0116614		ING2	0.0288263	-0.00741498
NSMAF	0.0134338	0.00725941		INO80C	0.00904727	-0.00925902
NTM	0.0102518	0.0313705		INSR	0.00589203	-0.00971457
NUAK1	0.00740218	0.0142009		INSRR	0.0154374	-0.0339184
NUB1	0.00730951	0.00627422		INTS9	0.0433033	-0.00345243
NUP205	0.025409	0.00459974		IP6K3	0.024407	-0.0292957
NUP93	0.0380809	0.00552408		IPO13	0.0254161	-0.00913184
NUP98	0.0284918	0.00420542		IPPK	0.0190127	-0.00572833
NXN	0.0450705	0.0107739		IQGAP2	0.0319245	-0.0130615
NXPE3	0.0118339	0.00953145		IQSEC3	0.0311966	-0.0280542
ODF3B	0.0192613	0.024632		IQUB	0.032105	-0.0166434
OFD1	0.042843	0.00505397		ISCA1P1	0.0186873	-0.00908303
OGFRL1	0.0184215	0.0107153		ISCA2	0.0103266	-0.00651632
OGT	0.0207364	0.00885424		ISOC1	0.0161066	-0.00875222
OLFM2	0.0306077	0.0184712		ISOC2	0.0123809	-0.0193657
OR2I1P	0.0295191	0.0244358		IVD	0.0133276	-0.010727
OSMR	0.0260948	0.0181819		JAGN1	0.00712142	-0.00838477
P2RY10	0.0104113	0.0479462		JMJD4	0.04539	-0.00752236
P2RY12	0.00433769	0.039355		KATNA1	0.0253808	-0.00604463
P2RY13	0.0117635	0.0240306		KATNAL2	0.0142305	-0.0118898
P2RY14	0.033715	0.0180849		KB-1572G7.2	0.0242255	-0.0169936
PAG1	0.0101251	0.0152884		KBTBD3	0.0441895	-0.00898243
PARP1	0.0487508	0.00286082		KCNE3	0.0182203	-0.0113201
PARP12	0.0204025	0.0135823		KCNJ15	0.0182441	-0.0157194
PARP14	0.0115858	0.0177629		KCNK10	0.0242255	-0.0356185
PARP15	0.0370638	0.0272093		KCNK13	0.0257697	-0.0134027
PARP8	0.008958	0.0142139		KCNN2	0.0157889	-0.034957
PARP9	0.0352764	0.0129959		KCTD6	0.0163263	-0.0108122
PARVG	0.0205549	0.0314167		KDR	0.0283087	-0.0109759
PBRM1	0.022643	0.00560062		KHK	0.0489936	-0.0273581
PBX2	0.0292628	0.00652698		KIAA0391	0.027132	-0.00705667
PBX3	0.0203517	0.00663639		KIAA1161	0.020674	-0.0113054
PCED1B-AS1	0.0310423	0.0270428		KIAA2013	0.0497999	-0.00621037
PCGF3	0.0323202	0.00877281		KIF1B	0.0491693	-0.00389957
PCNXL2	0.00818874	0.011496		KIF23	0.0310423	-0.0134946
PCSK7	0.04959	0.00884196		KIF3B	0.0215382	-0.00444852
PDCD1LG2	0.0452111	0.0121619		KIF9	0.0167837	-0.00925133
PDCD4	0.00595745	0.00931649		KLC4	0.0292826	-0.00591017
PDE5A	0.0368506	0.0149559		KLF15	0.0336195	-0.0186036
PDGFRA	0.0351312	0.0200541		KLHDC4	0.0496055	-0.00416214
PDK1	0.0126488	0.0133565		KLHDC7A	0.013613	-0.011929
PDLIM4	0.0426667	0.0101498		KLHL21	0.0206006	-0.00611262
PFKP	0.0298377	0.0145942		KLHL22	0.0204025	-0.00675732
PGS1	0.0250013	0.00570686		KLHL23	0.0172959	-0.00883254
PHACTR2	0.0103266	0.00788001		KLKB1	0.0137823	-0.0180498
PHC1	0.0354102	0.00684357		KMO	0.0144039	-0.0257442
PHF11	0.0166375	0.00767887		KY	0.0395618	-0.0177162
PHF12	0.036246	0.00555252		KYNU	0.00897988	-0.0207321
PHF21A	0.00837554	0.00811105		L2HGDH	0.0164862	-0.0141008
PHF8	0.0499174	0.00680934		L3HYPDH	0.0147368	-0.0139585
PHTF2	0.0173926	0.00829507		L3MBTL4	0.0100793	-0.0120073
PI15	0.0455081	0.0245198		LAMTOR1	0.0279564	-0.00589268
PIAS3	0.0226336	0.00913191		LAMTOR2	0.00729444	-0.00830763
PIGG	0.0404366	0.00466419		LAMTOR5	0.0115608	-0.0158837
PIK3CG	0.00926929	0.0251208		LANCL2	0.0235924	-0.00474214
PIK3R5	0.0327935	0.0265718		LARS2	0.0383101	-0.00567204
PIK3R6	0.0123156	0.0305347		LBX2-AS1	0.0201719	-0.015288
PKD1P5	0.038553	0.0230566		LCLAT1	0.0145367	-0.0065767
PKM	0.039531	0.0112699		LDHB	0.0471065	-0.00704383
PLA2G2D	0.0414727	0.0430465		LDHBP2	0.0137823	-0.0148446
PLA2G4A	0.0194852	0.0147553		LDHD	0.018798	-0.0216191
PLCB2	0.0194304	0.0285336		LEAP2	0.0367081	-0.0158368
PLCG1	0.041662	0.00732775		LETM1	0.00837554	-0.00808567
PLD4	0.0255372	0.0283652		LGALS2	0.0374806	-0.0284267
PLEK	0.0182238	0.0275762		LHPP	0.0353792	-0.0125169
PLEKHA4	0.0298495	0.0124535		LIAS	0.00897988	-0.0106218
PLEKHF1	0.0238721	0.0114599		LIN52	0.0103266	-0.013183
PLEKHG1	0.00496822	0.0116197		LIN7C	0.0450605	-0.00451688
PLP2	0.00433769	0.0177897		LINC00086	0.0243224	-0.0109167
PLSCR1	0.0109493	0.0164146		LINC00116	0.0370684	-0.0125978
PLXNA1	0.041662	0.00774801		LINC00482	0.011291	-0.0365928
PLXNA3	0.0322037	0.0117326		LINC00493	0.00941738	-0.00939399
PML	0.0220323	0.0130427		LINC00526	0.0166042	-0.0138283
PMP22	0.035193	0.0120954		LINC00622	0.0112478	-0.0158767
POGZ	0.0240371	0.00721992		LINC00665	0.0237234	-0.00955832
POLE	0.0125124	0.00710486		LINC00839	0.036735	-0.0321847
POLR2M	0.0491566	0.00515756		LINC00854	0.0104113	-0.0241535
POU2F1	0.0346623	0.00394994		LINC00888	0.0315026	-0.0079741
POU2F2	0.0340445	0.0214815		LINC00910	0.0251462	-0.012998
PPP1R18	0.010007	0.0208185		LINC00939	0.00521118	-0.0270314
PPP2R5C	0.0291106	0.00292522		LINC00948	0.0120625	-0.0537553
PPT1	0.0149607	0.00496669		LINC00998	0.0183629	-0.00670858
PQLC3	0.04735	0.00475134		LMOD3	0.0375888	-0.0198665
PRDM2	0.00496822	0.00894945		LMX1B	0.025787	-0.0452034
PRDM8	0.00849341	0.0241213		LONP1	0.0150096	-0.00903255
PRF1	0.0319245	0.0200478		LPPR1	0.0197806	-0.0303181
PRKCB	0.010058	0.0342067		LPPR4	0.0214312	-0.0314609
PRKCH	0.047571	0.00881041		LRRC19	0.0133245	-0.0140651
PRKCQ	0.0410146	0.0152923		LRRC23	0.0282585	-0.00916492
PRKD2	0.0383712	0.00769629		LRRC28	0.0176747	-0.00941123
PRKD3	0.0141989	0.00746924		LRRC37A3	0.0402675	-0.0111256
PRKDC	0.0414976	0.00426154		LRRC55	0.0179968	-0.0325967
PRKX	0.0134903	0.0180922		LRRC66	0.0266397	-0.0164267
PRMT2	0.00496822	0.00541748		LRTOMT	0.0103266	-0.00661377
PROM1	0.00897988	0.0319168		LSM3	0.029073	-0.00796023
PRR15L	0.03474	0.0125812		LSM6	0.0174923	-0.00814394
PRRC2C	0.0083118	0.00806287		LYPLA2P1	0.0316808	-0.00621289
PSD3	0.00433769	0.0137402		LYPLAL1	0.00902043	-0.0114519
PSD4	0.0108255	0.0144839		LYRM1	0.00992254	-0.0105278
PSTPIP1	0.0179968	0.027852		LYRM5	0.031664	-0.00690409
PSTPIP2	0.0210252	0.0139813		LYSMD1	0.0488992	-0.00478003
PTAFR	0.0260948	0.0177184		MAGIX	0.00891602	-0.0112378
PTBP3	0.0383101	0.0075093		MALSU1	0.0114115	-0.00752466
PTCH1	0.031664	0.0127924		MAOB	0.0227306	-0.0144603
PTEN	0.0208397	0.00667489		MAP2K5	0.0279648	-0.00415407
PTGDR	0.0337701	0.0160989		MAP7	0.0218816	-0.0110083
PTGES	0.00728977	0.0145539		MAP7D2	0.0445642	-0.0147286
PTGFRN	0.013613	0.0142111		MAPK8IP1	0.0242255	-0.00855068
PTGS1	0.0354102	0.0234557		MAPKAP1	0.0384921	-0.00591179
PTK7	0.00994477	0.0160364		MAPT	0.0426494	-0.0284759
PTMA	0.00837554	0.00925063		MARCH2	0.0403729	-0.00920246
PTP4A2	0.0123809	0.00554469		MB21D2	0.0323202	-0.010167
PTPLAD2	0.0299959	0.00782212		MCAT	0.00845013	-0.0137959
PTPN12	0.0176626	0.00808514		MCCC1	0.0107786	-0.0114478
PTPN22	0.00433769	0.033073		MCCC2	0.0143613	-0.00835511
PTPN6	0.043766	0.010636		MCEE	0.0136987	-0.009194
PTPN7	0.0484324	0.0187346		MDH1	0.0216561	-0.00820109
PTPRA	0.0367638	0.00239801		MDH1B	0.0342485	-0.0103095
PTPRC	0.00877602	0.0334352		MDP1	0.0254161	-0.00998028
PTPRCAP	0.0262805	0.0194834		MECR	0.0166055	-0.00681895
PTPRE	0.0142305	0.0193819		MED11	0.00996365	-0.00838184
PTPRF	0.0471065	0.00663678		MED18	0.0291106	-0.00512602
PTPRN2	0.0125496	0.00919663		MED29	0.0463517	-0.00298253
PTPRU	0.0367937	0.0106916		MED9	0.0456906	-0.00427651
PXDN	0.0288263	0.0190014		MEI4	0.017923	-0.0244852
PYCARD	0.0273409	0.0148853		MEMO1P1	0.0134085	-0.0065437
PYGB	0.0199314	0.00604736		METAP1	0.0332438	-0.00356062
PYHIN1	0.0312317	0.0306666		METTL1	0.0115147	-0.0168395
QKI	0.0260038	0.00605204		METTL10	0.0488835	-0.0047925
QRICH1	0.0374696	0.0043292		METTL20	0.0332984	-0.00807158
RAB23	0.0117635	0.00892689		METTL21A	0.020674	-0.0170677
RAB27A	0.00521118	0.0155696		METTL7A	0.0499112	-0.00771486
RAB31	0.0240843	0.0124505		METTL8	0.0322803	-0.00622509
RAB33B	0.0149877	0.00668441		METTL9	0.00992254	-0.00624652
RAB3D	0.0083118	0.0113814		MFSD12	0.0134338	-0.0104488
RAB5B	0.00837554	0.00424417		MFSD3	0.0336311	-0.0119952
RAB6A	0.0497834	0.00265347		MGAM	0.0456805	-0.0178374
RAB6B	0.0307915	0.0127686		MGST2	0.0173272	-0.011155
RAC1	0.0282585	0.00394944		MGST3	0.0363972	-0.00452019
RAC2	0.0167837	0.0290989		MICU1	0.0103266	-0.0112282
RAI1	0.0349968	0.00546504		MICU2	0.0390856	-0.00516528
RAI2	0.0399824	0.00871636		MIEF1	0.0238556	-0.00440385
RAP1GAP2	0.0243267	0.00897363		MIEN1	0.019181	-0.00745589
RAPGEF5	0.0227622	0.0108962		MINOS1	0.0215073	-0.00524171
RAPH1	0.0213775	0.00793446		MINPP1	0.0240843	-0.00771682
RASAL3	0.0137252	0.0299356		MIPEP	0.0163126	-0.0083588
RASGEF1B	0.0192613	0.0120745		MIR22HG	0.00496822	-0.00925163
RASSF1	0.0310655	0.00814749		MISP	0.032415	-0.0125774
RASSF3	0.00922343	0.0164235		MKKS	0.0133662	-0.00697224
RASSF5	0.0278703	0.0208959		MLST8	0.0381775	-0.00575337
RB1	0.0392205	0.0094742		MLYCD	0.0111919	-0.00917325
RBBP4	0.0342477	0.00445946		MMACHC	0.0436766	-0.00700993
RBFOX2	0.00782902	0.00633569		MMP24-AS1	0.0374231	-0.00726456
RBL2	0.0123156	0.00569489		MNAT1	0.038152	-0.00642937
RBM17	0.041813	0.00396829		MOCS1	0.026857	-0.0115055
RBM22	0.034152	0.00237128		MOCS2	0.0123964	-0.00757776
RBM33	0.0348298	0.00626913		MOCS3	0.0120625	-0.00617631
RBM5	0.0103266	0.00994035		MON1A	0.0487405	-0.00801972
RBMS3	0.0404088	0.011348		MORN2	0.00589203	-0.0120269
RBMX	0.022629	0.0065549		MPC1	0.0424353	-0.0080985
RCAN3	0.00535148	0.0144731		MPC2	0.00945619	-0.00868212
RCBTB2	0.0367277	0.00474598		MPDU1	0.00730951	-0.00736744
RCC2	0.0319004	0.00588317		MPI	0.0149877	-0.00679561
RCN1	0.0424885	0.0113014		MPND	0.011502	-0.0107866
RCOR1	0.0115505	0.00506094		MPP1	0.0342853	-0.00779522
RDH13	0.0471065	0.00743325		MPST	0.00776152	-0.012562
RECQL	0.0216172	0.00883107		MPV17	0.0302447	-0.00391507
RFX5	0.0282782	0.00592879		MPV17L	0.0255396	-0.0194615
RGMB	0.00535148	0.00631297		MRM1	0.0322322	-0.00713417
RGS10	0.0214031	0.0149322		MRP63	0.033504	-0.00736443
RGS18	0.0127718	0.0237836		MRPL12	0.0104113	-0.011242
RGS19	0.0197018	0.0177941		MRPL13	0.00930644	-0.00909691
RHBDF2	0.0204334	0.0142117		MRPL14	0.0267217	-0.00810486
RHOA	0.00730951	0.00699908		MRPL15	0.00732517	-0.00975554
RHOH	0.012889	0.0353544		MRPL16	0.0193377	-0.00571799
RHOJ	0.0142305	0.0154107		MRPL17	0.0280916	-0.00650389
RHOU	0.0446954	0.0078675		MRPL18	0.0376093	-0.00515539
RIPK3	0.0149607	0.012867		MRPL19	0.014684	-0.00809447
RLTPR	0.0367081	0.0305525		MRPL2	0.010493	-0.00867455
RNASE6	0.0118339	0.0247971		MRPL20	0.0261329	-0.00601444
RNASEL	0.0196157	0.00568812		MRPL21	0.0142305	-0.00960656
RNASET2	0.0173463	0.0121597		MRPL22	0.0131733	-0.00763119
RND3	0.0371167	0.0139174		MRPL23	0.0207388	-0.00973792
RNF111	0.0437774	0.0046083		MRPL24	0.00996365	-0.0090033
RNF125	0.00728977	0.0197576		MRPL27	0.011277	-0.00797198
RNF144B	0.00837554	0.0237958		MRPL28	0.0212782	-0.00499648
RNF145	0.00837554	0.00679523		MRPL32	0.0156119	-0.00526666
RNF213	0.0127929	0.0156027		MRPL34	0.0100288	-0.0118777
RNF24	0.0370535	0.0124477		MRPL35	0.00996365	-0.00634425
RNPS1	0.0414976	0.00314232		MRPL36	0.0338527	-0.00629047
ROBO1	0.0173463	0.00869499		MRPL37	0.0115608	-0.00912707
ROBO3	0.0403642	0.015649		MRPL38	0.0371915	-0.00738097
RP11-1212A22.1	0.0312729	0.0129803		MRPL39	0.00854707	-0.00766864
RP11-147L13.8	0.0380037	0.0169394		MRPL4	0.0192613	-0.00618597
RP11-166D19.1	0.0111919	0.0130635		MRPL40	0.0185218	-0.00772119
RP11-244H3.1	0.0205459	0.00791609		MRPL43	0.0440356	-0.00580811
RP11-284N8.3	0.00505906	0.0397749		MRPL44	0.00509145	-0.00975641
RP11-289I10.2	0.0140757	0.0107139		MRPL45	0.0179968	-0.006258
RP11-326C3.2	0.0298495	0.0372503		MRPL46	0.0120625	-0.00729167
RP11-383H13.1	0.00583178	0.0214893		MRPL48	0.0170186	-0.00686214
RP11-395B7.7	0.0101251	0.00940003		MRPL49	0.0166728	-0.00528221
RP11-403I13.8	0.00535148	0.0136497		MRPL51	0.0164009	-0.00574564
RP11-473M20.7	0.0386423	0.0114598		MRPL52	0.0100043	-0.00479532
RP11-543P15.1	0.0456187	0.00443691		MRPL53	0.0431413	-0.00837536
RP11-588K22.2	0.0128333	0.0142359		MRPL54	0.0269123	-0.00795818
RP11-597D13.9	0.025301	0.0189153		MRPL55	0.0223768	-0.00749387
RP11-693N9.2	0.0172193	0.0153113		MRPL9	0.0346753	-0.0035654
RP11-705C15.2	0.00877602	0.0155376		MRPS11	0.0231942	-0.00679046
RP11-705C15.3	0.0305595	0.0107687		MRPS12	0.0166596	-0.00937797
RP11-750H9.5	0.0423984	0.0166908		MRPS15	0.0083118	-0.00963868
RP11-848G14.5	0.0254161	0.0289612		MRPS16	0.00845013	-0.00500381
RP11-94L15.2	0.00813862	0.0415624		MRPS17	0.0228559	-0.00646492
RP11-958N24.1	0.0230127	0.0106927		MRPS18A	0.0104113	-0.0084101
RPL30	0.0315947	0.00439331		MRPS18B	0.0138298	-0.00578992
RPL32	0.0390412	0.00386627		MRPS2	0.00630073	-0.0100352
RPL37	0.0242534	0.00409739		MRPS21	0.0186808	-0.00383481
RPS11	0.0101251	0.00556968		MRPS22	0.0204334	-0.00541511
RPS15A	0.0157639	0.00545796		MRPS23	0.0142305	-0.00975899
RPS19	0.0268668	0.00462029		MRPS24	0.00732517	-0.00885401
RPSAP58	0.041623	0.00396362		MRPS26	0.0266636	-0.00681452
RQCD1	0.0291808	0.00398499		MRPS28	0.00996365	-0.0100152
RRAD	0.0258518	0.0164542		MRPS31	0.0300929	-0.00539573
RRP1B	0.0471308	0.00332388		MRPS33	0.0164656	-0.00856208
RSBN1L	0.0349784	0.0049514		MRPS34	0.0207197	-0.00767974
RTP4	0.019566	0.0143359		MRPS35	0.0179968	-0.00716469
RUNX1	0.00732517	0.0282603		MRPS36	0.00496822	-0.0114657
RUNX1T1	0.0242255	0.0138842		MRPS7	0.0186808	-0.00709121
RUNX2	0.0108014	0.0199791		MRPS9	0.0132108	-0.00676711
RUNX3	0.0291106	0.0270562		MRRF	0.0128333	-0.00567902
S100A11	0.0127753	0.0150859		MRS2	0.0334241	-0.00524432
S100A14	0.0202195	0.0178619		MSH3	0.0103756	-0.0113095
S100A6	0.0112478	0.0118098		MSRA	0.0440682	-0.0222381
S100A9	0.0234248	0.0236108		MSRB1	0.0349968	-0.0150357
S1PR3	0.0391679	0.0162108		MSRB2	0.0137297	-0.0099919
SAMD3	0.0197789	0.0192421		MST1	0.0147368	-0.0104129
SAMD9	0.0179968	0.0173086		NA	NA	NA
SAMD9L	0.0306708	0.0147385		MT1F	0.0332984	-0.0257644
SAMHD1	0.0267878	0.0222313		MT1G	0.04999	-0.0371614
SAMSN1	0.0123964	0.0259037		MT1H	0.0169987	-0.0476141
SART3	0.0169726	0.0032131		MT1P3	0.0059034	-0.0431435
SASH3	0.0176484	0.0303169		MTATP6P1	0.0205791	-0.0212782
SCARA3	0.00728977	0.0343544		MTCH2	0.0103796	-0.0114049
SCARB2	0.00837554	0.00564616		MTFMT	0.0226355	-0.00582628
SCIMP	0.036589	0.0207822		MTFP1	0.0137823	-0.0106379
SCML4	0.002605	0.0314461		MTFR1	0.0115147	-0.0119442
SCRN1	0.00783992	0.0108873		MTFR1L	0.0187774	-0.00625426
SDCBP	0.0387973	0.00825496		MTG1	0.0337701	-0.00645602
SEC24D	0.0084188	0.0123821		MTHFD1	0.0103266	-0.00947641
SECTM1	0.00732517	0.0212316		MTHFS	0.0234248	-0.0157176
SELL	0.0347305	0.0284983		MTIF2	0.0242534	-0.00682189
SELM	0.0423984	0.00805761		MTIF3	0.00902043	-0.00776465
SELP	0.0336703	0.0133385		MTMR14	0.043766	-0.00288828
SELPLG	0.0192613	0.0254347		MTND1P23	0.0184083	-0.0206289
SEMA4B	0.0349284	0.00982911		MTND4P24	0.0263692	-0.0259027
SEMA4C	0.0337701	0.00863809		MTND5P11	0.0249133	-0.0166966
SENP1	0.0103266	0.00639372		MTND6P4	0.0284918	-0.0238467
SEPT1	0.0237545	0.0228861		MTRF1L	0.0423984	-0.0065093
SEPT6	0.0204334	0.0099059		MTRNR2L10	0.0185218	-0.0289764
SEPT7	0.00732517	0.0086775		MTRNR2L12	0.0184889	-0.0148717
SERINC3	0.00839347	0.00461404		MTRNR2L2	0.0229966	-0.0168513
SERPINB9	0.0472361	0.0108453		MTRNR2L8	0.00732517	-0.0239931
SERPING1	0.0204463	0.0142584		MTTP	0.0176673	-0.0286821
SERTAD4	0.00433769	0.0166252		MTX1	0.0108255	-0.0080758
SETBP1	0.00922343	0.0088509		MTX2	0.014684	-0.00752717
SETD5	0.0192613	0.00576844		MUL1	0.0103266	-0.00556723
SETD7	0.0149454	0.0104337		MUT	0.0204334	-0.0090273
SFMBT2	0.00732517	0.0140996		MYADML2	0.023083	-0.0290704
SFPQ	0.0325638	0.00505363		MYCN	0.0123809	-0.022096
SGPL1	0.0215318	0.00513757		MYEOV2	0.0141189	-0.00943632
SH2D1A	0.0131733	0.0321716		MYL3	0.00929826	-0.0130904
SH3BGRL	0.0118257	0.00583059		MYLK4	0.0137252	-0.0194699
SH3BP1	0.0291733	0.0197073		MYO7B	0.0467134	-0.0134777
SH3PXD2B	0.0204334	0.012432		MYOG	0.0282933	-0.0128101
SIDT1	0.0311962	0.0147354		MYOM2	0.0131733	-0.0215851
SIGLEC10	0.029476	0.0254667		MYOZ2	0.0354869	-0.0208104
SIN3A	0.0083118	0.0056044		MZT2B	0.0418132	-0.00690409
SIRPG	0.0402675	0.0330219		NAA20	0.00728977	-0.00703857
SIT1	0.0115453	0.0334335		NABP2	0.0459487	-0.00517336
SLA	0.0415227	0.0190815		NAGS	0.0111919	-0.022858
SLA2	0.0103266	0.0381057		NANP	0.0480015	-0.0065353
SLAMF1	0.00777414	0.0286265		NAPSA	0.029168	-0.016576
SLAMF6	0.0190127	0.0484678		NARS2	0.00835898	-0.00841699
SLAMF7	0.00845013	0.0402739		NAT1	0.00721051	-0.0127281
SLAMF8	0.0297884	0.0218709		NCBP2-AS2	0.0408898	-0.00501637
SLC11A2	0.0479012	0.00484707		NCCRP1	0.00949586	-0.0347337
SLC15A4	0.043766	0.00497846		NCKAP5	0.0122809	-0.0124801
SLC1A3	0.0173046	0.0350777		NDNF	0.0467134	-0.0372862
SLC29A1	0.0204025	0.00951427		NDUFA1	0.00996365	-0.00933095
SLC2A3	0.0191589	0.0140808		NDUFA12	0.0183804	-0.00630049
SLC37A1	0.00761901	0.0152137		NDUFA13	0.0353108	-0.00731427
SLC37A2	0.0362837	0.0233069		NDUFA2	0.0111919	-0.00983573
SLC38A1	0.00897988	0.0143178		NDUFA3	0.0366921	-0.00893561
SLC43A3	0.0111382	0.0182258		NDUFA4	0.0120625	-0.00522229
SLC44A2	0.0137346	0.0102202		NDUFA6	0.0203617	-0.00660749
SLC4A7	0.0193739	0.0191141		NDUFA7	0.0426905	-0.00779499
SLC7A1	0.0374231	0.0115747		NDUFA8	0.00837554	-0.00857927
SLC7A6	0.0342477	0.0105299		NDUFA9	0.00977866	-0.00757742
SLC8B1	0.0345503	0.00671901		NDUFAB1	0.00962797	-0.0106617
SLCO3A1	0.00996365	0.0207534		NDUFAF1	0.0330458	-0.00957554
SLCO5A1	0.0392205	0.0304079		NDUFAF2	0.0485567	-0.00871242
SLFN11	0.00900466	0.0174496		NDUFAF3	0.0133525	-0.00890011
SLFN12L	0.0141189	0.0354744		NDUFAF4	0.0422122	-0.00733635
SLFN13	0.0123964	0.0254259		NDUFAF6	0.0192613	-0.00786198
SLFN5	0.00663782	0.0201752		NDUFB1	0.0127753	-0.00830397
SLPI	0.00837554	0.0430116		NDUFB10	0.0120511	-0.00857067
SLX4	0.0309707	0.00558627		NDUFB11	0.029476	-0.00636361
SMARCC2	0.0215395	0.00641845		NDUFB2	0.0111027	-0.00889116
SMARCE1	0.0467134	0.00528015		NDUFB3	0.00730951	-0.0109449
SMCHD1	0.0173272	0.0101115		NDUFB4	0.00593237	-0.00743214
SMIM14	0.0332984	0.00352155		NDUFB5	0.0147368	-0.00603039
SNCAIP	0.0349784	0.017738		NDUFB6	0.0164009	-0.00867142
SNHG1	0.031664	0.00695785		NDUFB7	0.0393454	-0.00832706
SNRNP200	0.00730951	0.00567333		NDUFB8	0.0216661	-0.00656378
SNX18	0.0402675	0.00610998		NDUFB9	0.0226526	-0.00839611
SNX19	0.0424885	0.00311889		NDUFC1	0.0117635	-0.0107466
SNX20	0.0339861	0.0300073		NDUFC2	0.0205254	-0.00713322
SOGA1	0.0386523	0.0118604		NDUFS2	0.00835898	-0.00751061
SON	0.0245779	0.00562687		NDUFS3	0.0103266	-0.00728651
SORL1	0.0473514	0.0101542		NDUFS4	0.014194	-0.00907656
SP1	0.0103266	0.00590777		NDUFS6	0.015108	-0.0098915
SP100	0.00996365	0.0107044		NDUFS7	0.0324606	-0.00620178
SP110	0.0170045	0.014006		NDUFS8	0.0104867	-0.00825899
SP140	0.00902043	0.0320885		NDUFV1	0.0381734	-0.00681585
SP140L	0.00433769	0.0164872		NDUFV2	0.00663782	-0.0110817
SP3	0.0198555	0.00765943		NDUFV2P1	0.00721051	-0.0107427
SPATA13	0.0258518	0.00678589		NDUFV3	0.0103266	-0.00603802
SPATS2	0.0272368	0.00582369		NECAB3	0.023083	-0.00852572
SPEN	0.0183437	0.0070628		NEDD8	0.0176484	-0.0050727
SPG11	0.0487287	0.00415072		NEIL2	0.038152	-0.0048957
SPINT2	0.0305061	0.00530513		NFKBIB	0.0186808	-0.00886316
SPN	0.0101987	0.0308485		NFS1	0.00980685	-0.0111265
SPON1	0.0416511	0.0223261		NFU1	0.00837554	-0.00762773
SRCAP	0.0290704	0.00606423		NHEJ1	0.00837554	-0.0122498
SRGN	0.00996365	0.0200909		NHP2	0.0446954	-0.00518262
SRRM1	0.00835898	0.00970155		NINJ1	0.0480661	-0.00753565
SRSF2	0.00992254	0.00529985		NINL	0.0111919	-0.0104287
SSBP2	0.0126488	0.00864527		NIPSNAP1	0.00720034	-0.0116568
SSH1	0.00837554	0.00541862		NIT1	0.00433769	-0.00807958
SSPN	0.0120625	0.0134808		NIT2	0.016067	-0.011294
ST14	0.037346	0.00855795		NKIRAS1	0.0148948	-0.00912864
ST3GAL5	0.0103266	0.0115118		NLE1	0.0124459	-0.0064241
ST5	0.0434066	0.00865611		NMNAT1	0.00837554	-0.00752416
ST6GAL1	0.033504	0.0164684		NMRAL1	0.0266222	-0.00703294
ST8SIA4	0.0083118	0.0195791		NOP14	0.00863153	-0.00451952
STAG3	0.0117635	0.0143538		NPC1L1	0.048459	-0.0197414
STAT2	0.021124	0.0115758		NPHS1	0.0377712	-0.0519848
STAT3	0.0423984	0.00782199		NR1I3	0.0278532	-0.026726
STAT4	0.0108255	0.0188761		NSMCE1	0.029232	-0.0051133
STIM2	0.019181	0.00525249		NSMF	0.0306077	-0.00917334
STK10	0.0274642	0.0138238		NTNG1	0.0266127	-0.0395622
STK17A	0.0374696	0.00874065		NTRK1	0.0185218	-0.0315593
STK17B	0.0145836	0.0181708		NUBP1	0.0163263	-0.0051537
STK4	0.0182205	0.00917946		NUBPL	0.0253743	-0.00522921
STX16	0.014891	0.00820582		NUDCD2	0.0126402	-0.00763613
SUMO2	0.0380362	0.00447854		NUDT13	0.0118728	-0.0109811
SUN1	0.0108255	0.00740507		NUDT14	0.0334168	-0.00799761
SUPT16H	0.0414784	0.00361634		NUDT16P1	0.00996365	-0.0114014
SVIL	0.0358534	0.008128		NUDT19	0.0103266	-0.00764128
SWAP70	0.0140229	0.00674287		NUDT22	0.0167837	-0.00700637
SYNGR2	0.0234248	0.00742231		NUDT6	0.0257697	-0.0105413
SYNJ2	0.0291844	0.0109034		NUDT7	0.0242337	-0.00883165
SYNRG	0.0386456	0.00461998		NUDT8	0.010058	-0.0179951
SYT11	0.0164113	0.0118114		NUDT9	0.0152713	-0.00766972
SYTL1	0.0223939	0.0217555		NUFIP1	0.0120625	-0.00626872
SYTL2	0.0212782	0.012454		NUGGC	0.00924406	-0.0262944
TACSTD2	0.0126739	0.0254217		OCEL1	0.0404173	-0.00951014
TAGAP	0.0234315	0.0252091		OCIAD1	0.0328333	-0.00415926
TANC1	0.0389695	0.00893265		OCIAD2	0.0255799	-0.0120554
TANC2	0.0371167	0.00870896		OGDH	0.0237424	-0.0086573
TANK	0.0410957	0.00578753		OGFOD2	0.0166596	-0.00748133
TAP1	0.022169	0.0159005		OGG1	0.030091	-0.00678102
TAP2	0.0355696	0.0124266		OMA1	0.0269468	-0.00506204
TAPBP	0.0149607	0.0110453		OPA3	0.0215382	-0.00429151
TAPSAR1	0.0103266	0.0124659		OPLAH	0.0143115	-0.0105973
TBC1D10C	0.0291106	0.0213253		OPTN	0.0182238	-0.00713765
TBC1D16	0.0319321	0.00898701		OR2T10	0.00732517	-0.0372617
TBC1D2B	0.0236465	0.0117311		ORAI3	0.0235924	-0.00593573
TBC1D5	0.0416419	0.00419997		ORC5	0.0104113	-0.00476269
TBC1D8	0.0247192	0.00600804		OSBP2	0.031664	-0.00616722
TBC1D9	0.04747	0.00583133		OSBPL1A	0.0349461	-0.00515226
TC2N	0.00837554	0.0138029		OSBPL6	0.0176148	-0.0194063
TCERG1	0.0258478	0.00653295		OSCP1	0.0111919	-0.00841871
TCF20	0.0125855	0.00581169		OSGIN1	0.0173926	-0.0209936
TCF4	0.0103266	0.0132811		OTUD1	0.0218816	-0.00683575
TCIRG1	0.0480673	0.0140192		OXA1L	0.0425408	-0.0039299
TES	0.00996365	0.0162545		OXER1	0.00891417	-0.0208814
TESC	0.0253659	0.021183		OXLD1	0.0409432	-0.00498152
TESPA1	0.0354102	0.0264539		OXSM	0.00926928	-0.0103784
TFPI2	0.0405963	0.022407		P4HA2	0.0193894	-0.0168682
TGFB2	0.0117635	0.0146795		PAAF1	0.0214724	-0.00680434
TGFB3	0.0188585	0.0123825		PABPC1P4	0.03653	-0.00991422
TGFBI	0.0346623	0.0248267		PACSIN3	0.0176648	-0.00916146
TGM2	0.0265662	0.0228153		PAFAH2	0.0197018	-0.00788785
THEMIS	0.00837554	0.043865		PAIP2B	0.0192613	-0.0112958
THEMIS2	0.0102422	0.0255598		PANK1	0.0151152	-0.0142364
TIAL1	0.0108255	0.00520454		PAOX	0.0354102	-0.00831701
TIGIT	0.0332984	0.0335086		PAQR7	0.0120625	-0.0124882
TLE1	0.0213775	0.0107596		PARD6B	0.039213	-0.00871322
TLE4	0.0195163	0.00685298		PARD6G	0.0396404	-0.00899101
TLR10	0.0413092	0.0375724		PARG	0.0108255	-0.00860392
TLR2	0.0148724	0.0191459		PARK2	0.0120625	-0.012038
TLR4	0.044664	0.0110476		PARK7	0.0144209	-0.0064211
TLR5	0.00927327	0.015837		PARL	0.010058	-0.00605923
TLR6	0.0150343	0.0226325		PARS2	0.0399824	-0.00607016
TLR7	0.0101251	0.0309224		PBLD	0.0346905	-0.0178044
TLR8	0.041232	0.0251758		PC	0.0409	-0.0183677
TM4SF1	0.0475821	0.00968737		PCBP1-AS1	0.0134722	-0.0068983
TM4SF18	0.0141989	0.00932555		PCCA	0.0166092	-0.0128457
TMC6	0.00998977	0.0207933		PCCB	0.0101251	-0.00950909
TMC8	0.022837	0.0337602		PCDH15	0.0425939	-0.035465
TMEM123	0.0203517	0.0117886		PCSK1N	0.0456644	-0.0190596
TMEM154	0.0171277	0.0206865		PCTP	0.0246525	-0.0107663
TMEM173	0.0432668	0.0123553		PCYT2	0.0142437	-0.0148689
TMEM181	0.014252	0.00712108		PDCL3	0.0349968	-0.00719604
TMEM248	0.0197806	0.00314936		PDDC1	0.0127753	-0.00409637
TMEM39A	0.0431413	0.00432303		PDF	0.0217602	-0.0102348
TMEM43	0.0433033	0.0068425		PDHB	0.0127753	-0.00594569
TMEM71	0.0123964	0.0208309		PDK2	0.0241999	-0.0126605
TMEM87A	0.0342853	0.00516561		PDK3	0.00897988	-0.0121674
TMEM87B	0.0192613	0.00838516		PDSS1	0.0103756	-0.0176922
TMPRSS4	0.00837554	0.0283315		PDSS2	0.0111919	-0.00992208
TMSB10	0.0278385	0.0150011		PDXP	0.0255372	-0.0152887
TMSB4X	0.00642005	0.015369		PDZD11	0.00927328	-0.00637863
TMSB4XP6	0.020252	0.0116523		PDZK1	0.0131306	-0.0165027
TMSB4XP8	0.00583178	0.0135781		PEBP4	0.0186808	-0.0317626
TNF	0.00904727	0.0268315		PECR	0.0124718	-0.0114151
TNFAIP2	0.0281086	0.0192583		PEPD	0.0337701	-0.0212541
TNFAIP3	0.0188585	0.016721		PES1	0.049238	-0.00488944
TNFAIP8	0.00818874	0.0165015		PET100	0.0430012	-0.00715703
TNFAIP8L2	0.0108663	0.0220571		PET112	0.00912558	-0.00944526
TNFRSF1B	0.0423984	0.0203383		PET117	0.00433769	-0.0154484
TNFSF13B	0.0152995	0.0198146		PEX10	0.0132228	-0.00691908
TNFSF14	0.0103266	0.0327527		PEX11G	0.0134085	-0.0179682
TNKS1BP1	0.0326479	0.0088063		PEX12	0.0483711	-0.00676525
TNKS2	0.0260948	0.0051564		PEX16	0.0117635	-0.00813228
TNRC6B	0.027486	0.00512024		PEX5	0.0114115	-0.00983826
TNRC6C-AS1	0.0176747	0.018315		PFDN1	0.0135116	-0.0045973
TOR1AIP1	0.0320899	0.00356786		PFDN6	0.0315514	-0.00419886
TPBG	0.00433769	0.0178276		PFKM	0.0374288	-0.00402624
TPM1	0.0391572	0.0165403		PGAM5	0.0230568	-0.0044541
TPM3	0.0487508	0.00507238		PGM1	0.00725992	-0.0101371
TPM4	0.00910533	0.0146844		PGPEP1	0.00837554	-0.0164246
TPSAB1	0.0253808	0.0401692		PGRMC2	0.00433769	-0.00635709
TPSB2	0.0192613	0.0422843		PHB	0.023083	-0.0101855
TPST1	0.0431159	0.00771875		PHF7	0.0118339	-0.0101934
TRAC	0.0100815	0.0297844		PHYH	0.0174539	-0.0175855
TRAF1	0.0123964	0.0127542		PHYHD1	0.0401891	-0.010001
TRAF3	0.0279085	0.0055232		PHYHIP	0.0115608	-0.0306273
TRAF3IP3	0.0201664	0.0239201		PIGP	0.0228749	-0.00723409
TRAF5	0.00535148	0.0152569		PIGV	0.0220969	-0.00704128
TRAFD1	0.021731	0.00684248		PIGX	0.0498915	-0.00474198
TRANK1	0.014684	0.0134971		PIN4	0.0255396	-0.00780627
TRBC2	0.00897988	0.0414695		PINK1	0.0312317	-0.00721882
TRERF1	0.0179865	0.0138431		PINK1-AS	0.0426083	-0.00651748
TRGC2	0.0367937	0.0250891		PINX1	0.0401104	-0.00685345
TRIB2	0.0294343	0.00631227		PIR	0.0242732	-0.0107053
TRIM21	0.0313671	0.00722413		PKP2	0.014194	-0.0104643
TRIM22	0.00589203	0.023359		PLA2G12B	0.0349461	-0.0367174
TRIM29	0.0143652	0.0343913		PLCG2	0.0433248	-0.0131004
TRIM34	0.0482511	0.00807278		PLCL1	0.0206627	-0.013712
TRIM5	0.0207197	0.00888244		PLD1	0.0175091	-0.0144663
TRIM56	0.0258518	0.00850695		PLEKHA6	0.0122777	-0.00759124
TRIO	0.0414117	0.00761001		PLEKHB2	0.0347305	-0.00553856
TRIOBP	0.0178397	0.00702523		PLEKHJ1	0.00728977	-0.00839402
TRRAP	0.0259211	0.00527545		PLIN5	0.0291106	-0.0150761
TSC22D1	0.0343168	0.00737415		PMM1	0.00962797	-0.0110903
TSHZ2	0.0119973	0.0204916		PMPCA	0.020674	-0.00693302
TSPAN13	0.00818874	0.0134358		PMPCB	0.00996365	-0.00713985
TSPAN14	0.0439061	0.00566453		PMVK	0.00891602	-0.0120551
TTC13	0.035666	0.00778183		PNP	0.00732517	-0.0123945
TTC3	0.0355864	0.00696405		PNPLA1	0.0332211	-0.0241627
TTC39C	0.00897988	0.0139609		PNPLA3	0.0222547	-0.0303863
TTLL5	0.048128	0.0039413		PNPLA4	0.0343248	-0.0119728
TUBA1B	0.00887927	0.0121617		PNPO	0.0198183	-0.0109374
TUBB	0.0265897	0.00876754		POLD3	0.0115608	-0.0128898
TUG1	0.0220504	0.00574428		POLDIP2	0.020674	-0.00803229
TXNDC5	0.0235924	0.0102462		POLE4	0.0166596	-0.00869485
TXNIP	0.00962797	0.0142515		POLR1D	0.0446389	-0.00323658
TYMP	0.0429855	0.0225993		POLR2C	0.0268326	-0.00315181
TYROBP	0.0162099	0.0214166		POLR2I	0.0123809	-0.00889726
UBA7	0.0244188	0.0120377		POLR3K	0.0349461	-0.00694518
UBASH3A	0.00837554	0.0331411		POMGNT1	0.0160959	-0.00521763
UBD	0.0171075	0.0270143		POP5	0.0127774	-0.00670114
UBE2H	0.0296145	0.00481124		PPA2	0.00996365	-0.00872713
UBE2J1	0.0103266	0.00766808		PPAP2B	0.020674	-0.00732487
UBE2L6	0.0295191	0.0125053		PPAPDC1A	0.0196157	-0.0168187
UBE2Z	0.0293318	0.00546524		PPAPDC3	0.027878	-0.011085
UBP1	0.0083118	0.00560393		PPARG	0.0423984	-0.00705008
UCP2	0.0256816	0.019824		PPCDC	0.0230808	-0.00565464
USP34	0.0455518	0.00483872		PPCS	0.0400831	-0.00559455
USP4	0.0186808	0.00338384		PPID	0.010007	-0.00471871
USP49	0.0328206	0.00705293		PPIF	0.00728977	-0.00826213
USP54	0.0237424	0.00682433		PPP1R16A	0.0244522	-0.0110418
UTRN	0.0173836	0.0115991		PPP1R21	0.0308441	-0.00553712
VAMP1	0.00922343	0.0147419		PPP1R26	0.0103266	-0.00476807
VANGL2	0.0144954	0.00994044		PPP1R27	0.031664	-0.0184409
VASH1	0.0425408	0.0140922		PPP1R7	0.0133525	-0.00463141
VASH2	0.0370234	0.0171047		PPP2R2D	0.00732517	-0.00564329
VAV1	0.0446238	0.0213349		PQBP1	0.0491693	-0.00494559
VCAN	0.0083118	0.0455325		PQLC2	0.0218816	-0.0057936
VCL	0.0374696	0.00780899		PRADC1	0.0259211	-0.00971843
VEZF1	0.0152995	0.00587054		PRDM4	0.00863153	-0.00489308
VIM	0.0434287	0.0123394		PRDX1	0.0387565	-0.00631091
VNN2	0.0287403	0.0176706		PRDX2	0.0352764	-0.00631892
VOPP1	0.0100075	0.0114481		PRDX3	0.0286676	-0.00642414
VPS13C	0.0084188	0.0100015		PRDX5	0.0359091	-0.00613187
VSIG4	0.0280238	0.024634		PRKCE	0.0235924	-0.014797
VWF	0.0456667	0.0240844		PRKCZ	0.0149607	-0.0130391
WAC	0.0471224	0.00421807		PRODH2	0.0490748	-0.0471883
WASF2	0.0267217	0.00733643		PROSC	0.0132108	-0.00620784
WDR82	0.0171467	0.00526475		PRPF18	0.0083118	-0.0075527
WDR86	0.00837554	0.0192617		PRPSAP2	0.027351	-0.00698369
WFDC2	0.0166596	0.0268415		PRR13	0.00897988	-0.00945473
WIPF1	0.035666	0.0120375		PRR26	0.0182238	-0.015569
WNT10A	0.00650869	0.0490006		PRR5	0.017643	-0.0157843
WNT5A	0.0292628	0.0210203		PRRG2	0.0216561	-0.0071527
WNT7B	0.015179	0.0490093		PRRG3	0.0229966	-0.0270348
XAF1	0.0269654	0.0233175		PRSS12	0.0427009	-0.0218914
XBP1	0.0469972	0.00753675		PRUNE	0.0455518	-0.00344085
XYLT1	0.0238721	0.0150234		PSAT1	0.0386683	-0.0273269
YAP1	0.0319321	0.00624276		PSENEN	0.0310423	-0.00525185
YEATS2	0.0103266	0.00755385		PSMA2	0.0311856	-0.003929
YPEL1	0.0436123	0.00924547		PSMA7	0.0171075	-0.00435479
YPEL2	0.0305531	0.00697367		PSMB4	0.0282585	-0.00390226
YWHAB	0.0438158	0.00321617		PSMB5	0.0103266	-0.00717802
YWHAH	0.00949586	0.0114441		PSMB6	0.0190214	-0.00684693
YWHAZ	0.0196449	0.00623031		PSMB7	0.0103797	-0.00676558
Z82188.1	0.0404173	0.034624		PSMC1P1	0.0258518	-0.00415009
ZAP70	0.0156252	0.0294023		PSMC4	0.0103266	-0.00707734
ZBED4	0.04868	0.00558038		PSMC5	0.0220038	-0.00519016
ZBP1	0.0254161	0.0354001		PSMD14	0.0431609	-0.00564513
ZBTB1	0.0200186	0.00973015		PSMD9	0.00992857	-0.00694912
ZBTB24	0.0137941	0.00500281		PSMG1	0.0083118	-0.00781382
ZBTB25	0.0137252	0.00775292		PSPH	0.00900466	-0.013045
ZBTB39	0.0469255	0.00478671		PSPN	0.0357808	-0.00900042
ZBTB4	0.0438578	0.00536146		PTDSS1	0.0173926	-0.00404255
ZC3H11A	0.0475	0.00455544		PTDSS2	0.00837554	-0.00893964
ZC3HAV1	0.0206085	0.00601431		PTGES2	0.0465524	-0.00499718
ZCCHC11	0.048311	0.00483967		PTPMT1	0.025787	-0.00524648
ZCCHC8	0.0200293	0.00523795		PTPRO	0.039164	-0.0298731
ZEB2	0.00728977	0.0179993		PTRH1	0.0439061	-0.0084252
ZFHX3	0.0083118	0.00945677		PVALB	0.0400831	-0.0348667
ZFP36L1	0.00835898	0.0107303		PXMP2	0.0142737	-0.0194153
ZFP36L2	0.00962797	0.00949571		PXMP4	0.0335126	-0.00620614
ZFP90	0.034891	0.00529054		PYCRL	0.0125124	-0.00930327
ZFYVE20	0.0274936	0.0029669		QDPR	0.023083	-0.020995
ZKSCAN8	0.0446776	0.00542688		QPRT	0.0287179	-0.0142739
ZMIZ1	0.0277851	0.00655321		QRSL1	0.0471224	-0.00531714
ZNF142	0.046281	0.00526122		R3HCC1	0.0270355	-0.00672546
ZNF207	0.0439061	0.00516271		RAB11FIP3	0.0124718	-0.0156223
ZNF217	0.0200394	0.00889071		RAB11FIP5	0.0176192	-0.00960562
ZNF273	0.0306077	0.0123151		RAB17	0.0196771	-0.0108958
ZNF320	0.0205823	0.010716		RAB1A	0.019461	-0.00429044
ZNF333	0.0170045	0.00756045		RAB21	0.0255396	-0.0045439
ZNF385A	0.0164113	0.0156907		RAB3A	0.023821	-0.0118245
ZNF512	0.00535148	0.00809545		RAB40B	0.0164009	-0.00961267
ZNF529	0.0405367	0.00381922		RAB7L1	0.0291808	-0.0116907
ZNF532	0.00433769	0.00987649		RABGGTB	0.0136154	-0.00734271
ZNF558	0.0347305	0.00706611		RABL5	0.0362108	-0.00671754
ZNF592	0.0171809	0.00509186		RAC3	0.0103266	-0.0156108
ZNF70	0.0287332	0.00577258		RALYL	0.0142305	-0.0261699
ZNF738	0.00833731	0.0124853		RAPGEF4	0.0205254	-0.0107769
ZNF783	0.0345452	0.00720228		RASSF8-AS1	0.027024	-0.0123159
ZNF831	0.041232	0.0352413		RBKS	0.0102518	-0.0135009
ZNFX1	0.0192613	0.00864556		RCAN1	0.0340522	-0.00924629
ZNHIT6	0.0408898	0.00587264		RCL1	0.0173146	-0.00600624
ZRANB2	0.0279085	0.0075296		RDH5	0.00962797	-0.0165958
				RDX	0.0344723	-0.00712315
				REEP6	0.045748	-0.0229392
				RELL2	0.0467831	-0.0117363
				RENBP	0.0254161	-0.0195358
				RETSAT	0.0183611	-0.0128556
				REXO2	0.0155424	-0.00866073
				RGN	0.0315868	-0.0148992
				RHBDL1	0.0148526	-0.0239342
				RILP	0.0470039	-0.00850891
				RIPK4	0.0202828	-0.00573946
				RIT1	0.0223768	-0.00613021
				RITA1	0.0278532	-0.00871538
				RMDN1	0.0178397	-0.0055917
				RMDN3	0.0318742	-0.00463977
				RMND1	0.00912138	-0.0114405
				RMST	0.0166375	-0.0266015
				RNF123	0.027878	-0.00594398
				RNF128	0.0497351	-0.0103051
				RNF135	0.0176673	-0.00835069
				RNF146	0.0281086	-0.00374709
				RNF157	0.0142305	-0.0159942
				RNF181	0.0104466	-0.00856872
				RNF185	0.0143115	-0.00566702
				RNF19B	0.0262379	-0.00583104
				RNF224	0.0286372	-0.0300563
				RNF5	0.014147	-0.00658557
				RNF5P1	0.0480661	-0.0101149
				RNF7	0.00877602	-0.00653908
				RNLS	0.010058	-0.0148081
				RNMTL1	0.00730951	-0.00817867
				ROGDI	0.0440356	-0.00931778
				ROMO1	0.025787	-0.00763595
				RP1-232L22__B.1	0.0244251	-0.022633
				RP1-239B22.5	0.0173926	-0.017162
				RP1-78O14.1	0.0177405	-0.0308103
				RP1-90J20.11	0.0349403	-0.0193893
				RP11-106M3.3	0.0100381	-0.00775882
				RP11-122G18.5	0.00713747	-0.0107917
				RP11-134K13.2	0.00725992	-0.0155001
				RP11-14K3.1	0.0245962	-0.0457478
				RP11-14K3.7	0.0132108	-0.0685011
				RP11-14N7.2	0.0468	-0.0181528
				RP11-150O12.3	0.010565	-0.0226584
				RP11-153M3.1	0.00732517	-0.0159836
				RP11-169K16.7	0.0250013	-0.0069262
				RP11-192H23.4	0.0126488	-0.017941
				RP11-192H23.8	0.0103266	-0.0253402
				RP11-205M3.3	0.00505906	-0.0191882
				RP11-20I23.13	0.00712142	-0.0165738
				RP11-231C14.3	0.0334185	-0.0101868
				RP11-261N11.8	0.0411209	-0.0283067
				RP11-267D19.2	0.0274252	-0.0408556
				RP11-270C12.3	0.0193377	-0.00912922
				RP11-271K21.11	0.0260038	-0.00758161
				RP11-273B20.1	0.0178397	-0.0132101
				RP11-279F6.1	0.0182238	-0.0308632
				RP11-288H12.4	0.0137252	-0.00918022
				RP11-296I10.3	0.0279648	-0.0102981
				RP11-304L19.5	0.0310423	-0.00850377
				RP11-311F12.1	0.0367081	-0.0188116
				RP11-312J18.5	0.0132108	-0.00906197
				RP11-329A14.1	0.014357	-0.0167792
				RP11-334A14.2	0.025787	-0.0142988
				RP11-336N8.2	0.0189539	-0.0347229
				RP11-343C2.12	0.020674	-0.0176955
				RP11-34P1.2	0.0400831	-0.0123203
				RP11-369C8.1	0.0404088	-0.0432191
				RP11-380M21.2	0.00837554	-0.0290713
				RP11-382M14.1	0.0169599	-0.0356503
				RP11-397G17.1	0.0186808	-0.0502746
				RP11-399K21.14	0.0226753	-0.015323
				RP11-421F16.3	0.00521118	-0.0121152
				RP11-421N8.1	0.00998176	-0.0100239
				RP11-452F19.3	0.0154446	-0.0173901
				RP11-480I12.5	0.0104113	-0.0301882
				RP11-480I12.7	0.0100288	-0.0375161
				RP11-490D19.6	0.00728977	-0.0361025
				RP11-503C24.6	0.027878	-0.0318666
				RP11-50E11.3	0.0213801	-0.00732293
				RP11-522I20.3	0.0289195	-0.0143129
				RP11-546K22.1	0.0128664	-0.0244286
				RP11-57H14.4	0.0212942	-0.0061763
				RP11-598F7.4	0.0172359	-0.0415277
				RP11-59E19.1	0.0186808	-0.0287302
				RP11-61A14.3	0.014194	-0.0130654
				RP11-622A1.2	0.0219852	-0.0583145
				RP11-627G23.1	0.0202195	-0.0197708
				RP11-644F5.11	0.0327896	-0.00976735
				RP11-64B16.2	0.0199314	-0.0117067
				RP11-68I18.10	0.013613	-0.0319493
				RP11-6B4.1	0.0117635	-0.0278103
				RP11-6N17.4	0.0146279	-0.0128268
				RP11-730G20.2	0.0118339	-0.0061893
				RP11-750B16.1	0.0141189	-0.0190862
				RP11-752D24.2	0.024666	-0.049477
				RP11-756P10.3	0.0129781	-0.0142872
				RP11-792A8.4	0.013613	-0.0159994
				RP11-809N8.5	0.0111919	-0.0215733
				RP11-817O13.8	0.0112256	-0.014939
				RP11-90P13.1	0.0101251	-0.0567174
				RP11-91K9.1	0.0201669	-0.0240832
				RP11-923I11.6	0.0163263	-0.00928586
				RP11-95D17.1	0.0345395	-0.00928232
				RP11-981G7.6	0.0311962	-0.0149441
				RP11-999E24.3	0.0142305	-0.0272271
				RP13-383K5.4	0.0424337	-0.00894646
				RP3-469D22.1	0.0278801	-0.00906591
				RP4-592A1.2	0.0137252	-0.00869934
				RP4-639F20.1	0.037346	-0.0143139
				RP4-682C21.2	0.04959	-0.00740623
				RP4-758J24.5	0.0427009	-0.0093659
				RP4-798A17.5	0.0318922	-0.0381194
				RP5-1086K13.1	0.0117635	-0.0213257
				RP5-1092A3.4	0.0312634	-0.0158574
				RP5-1112D6.8	0.0394084	-0.010222
				RP5-857K21.11	0.0154693	-0.0181108
				RP5-857K21.7	0.018179	-0.0191474
				RP5-881L22.5	0.0197572	-0.0347433
				RPA3	0.0204334	-0.00922481
				RPA3-AS1	0.0272178	-0.00602497
				RPL26L1	0.0223153	-0.00705816
				RPL39P3	0.0426083	-0.0071889
				RPL7AP30	0.0281086	-0.00485751
				RPL7AP66	0.0217167	-0.00545808
				RPP14	0.00945619	-0.00555261
				RPP21	0.0450728	-0.00432254
				RPP25L	0.0182238	-0.00749651
				RPS19BP1	0.0370403	-0.00633501
				RPS24P17	0.0373717	-0.0370347
				RPS27L	0.00732517	-0.0072098
				RPS7P10	0.0215073	-0.00805787
				RPS7P11	0.0354102	-0.006672
				RPUSD2	0.0311856	-0.00668616
				RPUSD3	0.0102518	-0.00811032
				RRAS2	0.0274478	-0.00951036
				RRP1	0.0413092	-0.00472507
				RRP9	0.0193377	-0.00891117
				RSAD1	0.016642	-0.0108475
				RTCA	0.00590125	-0.0121601
				RTKN	0.0259197	-0.011168
				RTN4IP1	0.0362473	-0.0083245
				RUNDC3B	0.0278703	-0.0160133
				RUVBL2	0.0146503	-0.00589945
				RWDD2B	0.0230486	-0.00650367
				RXFP1	0.0380747	-0.0158195
				SAMD5	0.0373717	-0.0138941
				SAMM50	0.00704192	-0.00841197
				SAP18	0.0359174	-0.00567093
				SAR1B	0.0162402	-0.00723897
				SAT2	0.014194	-0.0187063
				SCAMP5	0.00732517	-0.00949071
				SCAND1	0.0324606	-0.00830035
				SCFD2	0.0467134	-0.00751423
				SCLY	0.0059034	-0.00888235
				SCO1	0.014769	-0.00752063
				SCP2	0.020674	-0.00636348
				SCRN2	0.0349461	-0.0122585
				SDCCAG3	0.0461314	-0.00295134
				SDF2	0.0166092	-0.00436463
				SDF2L1	0.0237545	-0.00964081
				SDHA	0.0229966	-0.00598921
				SDHAF1	0.027878	-0.00921488
				SDHB	0.0119495	-0.0105934
				SDHC	0.0083118	-0.00981098
				SDHD	0.0123797	-0.00852367
				SDSL	0.038553	-0.013076
				SEC61B	0.0120625	-0.00608841
				SELO	0.0207597	-0.00998842
				SEMA3B	0.0161434	-0.0109188
				SEMA4G	0.0166375	-0.0116285
				SEMA6C	0.0410792	-0.0117
				SEPHS1	0.0213731	-0.00412682
				SEPHS2	0.021731	-0.0103487
				SERGEF	0.0166596	-0.00674864
				SERPINA6	0.0422122	-0.0187966
				SETD3	0.0140852	-0.00772889
				SF3B5	0.0284918	-0.00666338
				SFXN1	0.0207597	-0.0115537
				SFXN2	0.0354102	-0.0241615
				SFXN4	0.0104113	-0.0129565
				SGK1	0.0496055	-0.00838769
				SH3BGR	0.0185218	-0.0154084
				SH3BGRL2	0.0332211	-0.00748526
				SH3GL2	0.0157889	-0.0217258
				SH3YL1	0.0467134	-0.0103966
				SHBG	0.025787	-0.0339651
				SHMT1	0.0204334	-0.0143728
				SHMT2	0.0303462	-0.00813503
				SHPK	0.0138289	-0.00758868
				SHROOM4	0.0309707	-0.00451933
				SIL1	0.00926928	-0.00654876
				SIRT5	0.0349461	-0.00520693
				SKIDA1	0.00863153	-0.0115114
				SLC10A2	0.0157889	-0.0435069
				SLC12A6	0.0414727	-0.011309
				SLC16A10	0.0332965	-0.0207383
				SLC16A4	0.0111919	-0.0157719
				SLC17A5	0.0403729	-0.00851064
				SLC19A3	0.0123809	-0.0220842
				SLC1A1	0.0366511	-0.0150842
				SLC1A5	0.0418098	-0.00924123
				SLC22A18	0.0468	-0.013833
				SLC22A4	0.0103266	-0.0245622
				SLC23A1	0.0301082	-0.0242799
				SLC23A3	0.0218009	-0.0191775
				SLC25A1	0.0298495	-0.0111107
				SLC25A11	0.0295191	-0.00760255
				SLC25A13	0.0173926	-0.00946013
				SLC25A15	0.0143115	-0.0126611
				SLC25A16	0.014194	-0.00739603
				SLC25A20	0.047539	-0.00689163
				SLC25A3	0.0262341	-0.0055351
				SLC25A30	0.0356309	-0.00825512
				SLC25A38	0.013613	-0.00749598
				SLC25A4	0.00996365	-0.00761072
				SLC25A42	0.026857	-0.0189905
				SLC25A44	0.00922343	-0.0113687
				SLC25A5	0.0273409	-0.00918171
				SLC25A5-AS1	0.0105608	-0.0125971
				SLC25A51	0.0307365	-0.00789228
				SLC26A1	0.0235924	-0.0203307
				SLC26A4	0.0214762	-0.0298467
				SLC27A2	0.0394564	-0.0325104
				SLC27A4	0.0185218	-0.00825642
				SLC27A5	0.0336707	-0.00782396
				SLC28A1	0.041054	-0.0228612
				SLC28A2	0.0111027	-0.042711
				SLC2A12	0.0255769	-0.0179165
				SLC2A8	0.0312822	-0.00780433
				SLC30A4	0.0254601	-0.0080877
				SLC30A9	0.0405889	-0.0068096
				SLC31A1	0.00861158	-0.0113624
				SLC31A2	0.0245962	-0.0128325
				SLC34A3	0.0317152	-0.0445682
				SLC35A2	0.0473543	-0.00376453
				SLC35B1	0.022675	-0.00553574
				SLC35B4	0.0278801	-0.00837136
				SLC35D1	0.0277446	-0.0069117
				SLC35D2	0.00728977	-0.00993374
				SLC36A1	0.038553	-0.00943228
				SLC37A4	0.0269123	-0.0136745
				SLC38A6	0.0190127	-0.0085539
				SLC39A11	0.0312838	-0.0067528
				SLC39A14	0.00837554	-0.0115995
				SLC39A4	0.00642005	-0.0196636
				SLC3A2	0.0284918	-0.0208497
				SLC41A1	0.0458892	-0.0087429
				SLC45A1	0.030091	-0.0220589
				SLC47A2	0.0474732	-0.0174526
				SLC4A9	0.0179865	-0.0297568
				SLC51B	0.0244188	-0.0334922
				SLC5A11	0.0245972	-0.033827
				SLC5A2	0.0314095	-0.0389383
				SLC5A9	0.0160129	-0.0183319
				SLC6A13	0.0258518	-0.0240711
				SLC6A17	0.034152	-0.0190316
				SLC6A19	0.0446238	-0.0467364
				SLC6A8	0.0302447	-0.0134974
				SLC7A7	0.0310423	-0.0302891
				SLC7A8	0.0448138	-0.0336147
				SLC7A9	0.0496519	-0.02917
				SLC9A3R1	0.0233891	-0.0166147
				SLIRP	0.0103266	-0.00974425
				SLIT2	0.0481038	-0.0215961
				SMIM11	0.0443175	-0.00547208
				SMIM12	0.023083	-0.00495565
				SMIM20	0.00496822	-0.00917383
				SMIM4	0.0108255	-0.0100708
				SMIM6	0.0292118	-0.0180551
				SMLR1	0.0184215	-0.0363425
				SMPD1	0.017923	-0.010352
				SMPDL3A	0.0282585	-0.0184799
				SMPX	0.0474761	-0.00943091
				SMS	0.0298495	-0.00741586
				SMTNL2	0.0136957	-0.0103495
				SMUG1	0.0104972	-0.00825886
				SNAPC5	0.0288893	-0.00438359
				SNHG16	0.0116091	-0.0108642
				SNHG8	0.025266	-0.00983933
				SNRNP25	0.040354	-0.00642066
				SNRPB2	0.0215073	-0.00678566
				SNRPE	0.0374231	-0.00666253
				SNRPGP10	0.0497999	-0.0129028
				SNTA1	0.0374231	-0.0165616
				SNUPN	0.0111919	-0.00540335
				SNX12	0.0206157	-0.0041843
				SNX24	0.0171275	-0.00769115
				SNX5	0.0400132	-0.00436701
				SOD1	0.0119495	-0.010845
				SORD	0.0371167	-0.017255
				SOST	0.0279549	-0.0436121
				SOWAHB	0.0463651	-0.00768927
				SOWAHC	0.014265	-0.00899035
				SPAG5	0.0434844	-0.018439
				SPAG5-AS1	0.0177262	-0.0133621
				SPATA2L	0.0190073	-0.010433
				SPCS1	0.0166596	-0.00492136
				SPDYE3	0.0298279	-0.00718921
				SPG21	0.00721051	-0.0042539
				SPNS2	0.0419242	-0.00915127
				SPNS3	0.0197814	-0.0109179
				SPR	0.00877602	-0.0117031
				SPRYD4	0.00922343	-0.0120006
				SPRYD7	0.00980641	-0.00782781
				SRP14-AS1	0.0328206	-0.00971388
				SRPRB	0.0335286	-0.00533236
				SRXN1	0.00884819	-0.00751028
				SS18L1	0.0257697	-0.00565373
				SSU72	0.0389904	-0.00503984
				ST13	0.0255396	-0.00723531
				ST13P15	0.0173926	-0.0115394
				ST13P18	0.0120625	-0.0133618
				ST13P3	0.0403251	-0.0138341
				ST13P4	0.0125855	-0.011036
				ST13P5	0.014194	-0.0144627
				ST13P6	0.0328383	-0.00992218
				ST6GALNAC3	0.0327041	-0.0197377
				ST7	0.0132784	-0.00996506
				STC2	0.0272178	-0.0226373
				STEAP1	0.0190841	-0.0207308
				STK16	0.0111917	-0.00732464
				STOML2	0.00732517	-0.00825306
				STON2	0.0241206	-0.0113804
				STRA6	0.0286499	-0.0411188
				STRADB	0.0103266	-0.0144023
				STRAP	0.0137823	-0.00442354
				STX3	0.0479852	-0.00850614
				STX8	0.0424337	-0.00592786
				SUCLA2	0.015356	-0.00773416
				SUCLG1	0.0137303	-0.0197855
				SUCLG2	0.0215073	-0.00978029
				SUCLG2P2	0.0400132	-0.0108295
				SUGCT	0.0241265	-0.0229464
				SUPV3L1	0.0100043	-0.00568099
				SURF1	0.0292342	-0.00874482
				SURF2	0.034041	-0.00874415
				SUSD3	0.0160972	-0.0178569
				SWI5	0.00926928	-0.011321
				SYN2	0.0342485	-0.0211069
				SYT13	0.0458892	-0.0160662
				SYT9	0.00728977	-0.0157655
				TACO1	0.00837554	-0.0128437
				TAF13	0.0355031	-0.00668368
				TAF6L	0.0202275	-0.00851172
				TALDO1	0.0318922	-0.00500322
				TANGO6	0.0380362	-0.00747581
				TARS2	0.0101987	-0.00606367
				TATDN3	0.0416647	-0.00557407
				TBC1D13	0.0388963	-0.0101069
				TBC1D19	0.0311856	-0.0104445
				TBC1D22B	0.00996365	-0.00386711
				TBC1D7	0.00835898	-0.00699666
				TBCE	0.0142889	-0.00552331
				TBRG4	0.00912138	-0.00576526
				TCEB1	0.0263898	-0.00584159
				TCP1	0.0372065	-0.00355339
				TDP2	0.0137823	-0.010949
				TECR	0.0306077	-0.00892985
				TECRP1	0.0235924	-0.0115941
				TEN1	0.00837554	-0.0111704
				TENM2	0.029476	-0.0316469
				TEX261	0.0371915	-0.00323727
				TEX264	0.0201719	-0.00803207
				TEX30	0.0083118	-0.00922635
				TFB2M	0.00433769	-0.0124336
				TG	0.0114115	-0.0169361
				THAP8	0.0259211	-0.00778495
				THEM6	0.0244884	-0.010862
				THNSL1	0.0231383	-0.0101498
				THNSL2	0.00837554	-0.0420181
				THTPA	0.0197814	-0.00606071
				THY1	0.0305902	-0.0280883
				TIGD6	0.012889	-0.0062119
				TIMM10	0.0179968	-0.0112226
				TIMM13	0.00837554	-0.00925607
				TIMM21	0.0150217	-0.00777147
				TIMM23	0.0128333	-0.00768433
				TIMM44	0.0143115	-0.00601112
				TIMM50	0.0118728	-0.0056319
				TIMM8A	0.0152467	-0.0108997
				TIMM8B	0.0294668	-0.00620552
				TIMM9	0.00965357	-0.00679512
				TIMMDC1	0.010007	-0.00607731
				TK2	0.0320164	-0.00700602
				TM2D2	0.0173926	-0.00541305
				TM4SF5	0.0186808	-0.0374643
				TM6SF2	0.0137823	-0.0252457
				TM7SF2	0.0139881	-0.0125301
				TM7SF3	0.0132108	-0.0145097
				TMBIM6	0.014194	-0.00899028
				TMEM105	0.00732517	-0.0550543
				TMEM106A	0.023083	-0.018035
				TMEM115	0.0315193	-0.0065248
				TMEM120A	0.0155588	-0.0118828
				TMEM126A	0.0101251	-0.0106381
				TMEM132E	0.0133839	-0.0318787
				TMEM139	0.00837554	-0.00990195
				TMEM141	0.0423984	-0.00989593
				TMEM143	0.0400875	-0.00763804
				TMEM147	0.0147368	-0.00707192
				TMEM14A	0.0226634	-0.00862057
				TMEM14B	0.0475584	-0.00451582
				TMEM150A	0.0123809	-0.0138177
				TMEM150B	0.0178715	-0.0229466
				TMEM150C	0.0327041	-0.0135841
				TMEM160	0.0371167	-0.0106184
				TMEM174	0.0455518	-0.0343537
				TMEM177	0.00927328	-0.010392
				TMEM184A	0.00887927	-0.0135866
				TMEM186	0.0200266	-0.00764935
				TMEM19	0.0289195	-0.00812349
				TMEM192	0.0173836	-0.00993034
				TMEM205	0.0123809	-0.00637135
				TMEM206	0.0108084	-0.00960324
				TMEM207	0.0348735	-0.0344982
				TMEM208	0.00732517	-0.00966921
				TMEM223	0.0291106	-0.0061954
				TMEM242	0.0450728	-0.00323824
				TMEM251	0.0181758	-0.00720224
				TMEM256	0.0111382	-0.0128853
				TMEM26	0.0281873	-0.00913576
				TMEM27	0.0195163	-0.0236635
				TMEM41A	0.0481581	-0.0047615
				TMEM44-AS1	0.0123809	-0.0152146
				TMEM53	0.0203617	-0.00828031
				TMEM57	0.016459	-0.00481669
				TMEM60	0.00777414	-0.0073708
				TMEM69	0.0423984	-0.00411663
				TMEM70	0.00433769	-0.00953564
				TNFAIP8L1	0.00837554	-0.0126224
				TOLLIP	0.0120511	-0.00927508
				TOM1	0.0178397	-0.00597493
				TOMM22	0.0226634	-0.00714416
				TOMM40L	0.0108614	-0.00718033
				TOMM5	0.0296477	-0.00707409
				TOMM6	0.0403346	-0.00584508
				TP53TG1	0.0166849	-0.0083119
				TPCN2	0.0119873	-0.0089144
				TPMT	0.00837554	-0.0153399
				TPMTP1	0.0127753	-0.020129
				TPPP3	0.047236	-0.0200439
				TPRG1L	0.0185218	-0.0103323
				TPRKB	0.0107786	-0.0077033
				TPT1P9	0.0185613	-0.0079483
				TRAP1	0.0184077	-0.00587706
				TRAPPC3	0.022643	-0.0052355
				TRAPPC4	0.0175048	-0.0056864
				TRAPPC6A	0.0291522	-0.00982426
				TRGC1	0.0176192	-0.0220713
				TRIM10	0.0262341	-0.0290999
				TRIM15	0.0205848	-0.0276164
				TRIM50	0.0237545	-0.0422039
				TRIM52-AS1	0.0274478	-0.0114496
				TRIM54	0.0491693	-0.029979
				TRIM55	0.0213396	-0.0150982
				TRIM63	0.0471417	-0.0261342
				TRIM71	0.034152	-0.0292789
				TRIP4	0.0292118	-0.00652647
				TRMT61B	0.0254601	-0.00844057
				TRPM3	0.015812	-0.0177511
				TRPM6	0.0468	-0.0442063
				TRPT1	0.0139834	-0.00656097
				TRPV4	0.0193894	-0.0115754
				TRUB2	0.0100075	-0.00937586
				TSFM	0.00835898	-0.00936045
				TSPAN33	0.0209319	-0.0148924
				TSPAN9	0.0192613	-0.00609001
				TSR3	0.0298279	-0.00743303
				TST	0.0278299	-0.0170328
				TTBK1	0.0160129	-0.0237051
				TTC1	0.0359432	-0.00545046
				TTC22	0.0498915	-0.00662964
				TTC36	0.0193894	-0.0285039
				TTC38	0.0270807	-0.0178913
				TTC40	0.035666	-0.01146
				TTI1	0.00433769	-0.00378711
				TUBA4B	0.0100043	-0.0239008
				TUBB2A	0.0368506	-0.00987331
				TUBG1	0.0342903	-0.0114014
				TUFM	0.0129218	-0.00765037
				TUSC2	0.0456645	-0.0054786
				TXN	0.00962797	-0.0138192
				TXN2	0.0244884	-0.00658094
				TXNDC17	0.0171518	-0.0100082
				TXNL4A	0.0176484	-0.00765668
				TXNRD2	0.0321179	-0.00735874
				TYRO3	0.0264866	-0.0272539
				UBALD1	0.0349683	-0.00864715
				UBE2D4	0.0204025	-0.00635438
				UBE2E2	0.0181449	-0.00593816
				UBXN8	0.0218816	-0.00778235
				UCHL3	0.00732517	-0.00922149
				UGT3A2	0.0179968	-0.0271915
				ULK4	0.0404088	-0.019304
				UMPS	0.021494	-0.00608303
				UQCR10	0.0204498	-0.00747782
				UQCR11	0.0282782	-0.00677942
				UQCRC1	0.00777414	-0.00933073
				UQCRC2	0.0200186	-0.00514611
				UQCRFS1	0.0142305	-0.00776983
				UQCRFS1P1	0.0143652	-0.00983414
				UQCRH	0.0204025	-0.00573883
				UQCRQ	0.00996365	-0.0108677
				URAHP	0.00837554	-0.0146361
				URGCP	0.00777414	-0.00575578
				UROD	0.027992	-0.0071033
				UROS	0.0401856	-0.00808358
				USE1	0.00857274	-0.00863487
				USMG5	0.00729444	-0.00907636
				USP30	0.0230486	-0.00550558
				USP40	0.0178397	-0.00331999
				USP51	0.0295191	-0.010731
				VAMP8	0.0329361	-0.00435863
				VDAC1	0.00962797	-0.00789627
				VDAC1P1	0.0415698	-0.00884042
				VDAC1P2	0.0442313	-0.0117059
				VDAC2	0.00996365	-0.0064133
				VIMP	0.0403941	-0.00311408
				VSTM5	0.00835898	-0.0243947
				VTI1A	0.0255729	-0.00471688
				VTI1B	0.0118339	-0.0057426
				VWA8	0.0261661	-0.00868337
				WARS2	0.0260736	-0.00803353
				WBSCR16	0.00837554	-0.00925651
				WDFY3-AS2	0.0260956	-0.0136667
				WDR12	0.0349403	-0.00755328
				WDR13	0.0481038	-0.00475065
				WDR25	0.0205304	-0.00691542
				WDR45	0.0267913	-0.00327329
				WDSUB1	0.0266104	-0.0113538
				WNT3	0.00837554	-0.026593
				WT1	0.0497911	-0.0370037
				WT1-AS	0.0403647	-0.0372197
				WWOX	0.00583178	-0.0103427
				WWP1P1	0.03653	-0.0119031
				XPO7	0.0237512	-0.00412536
				XXyac-YM21GA2.7	0.0131306	-0.0347616
				XYLB	0.0115817	-0.0248332
				YDJC	0.00893443	-0.0082351
				YIF1A	0.0185218	-0.00762814
				YRDC	0.016413	-0.00773985
				ZBED1	0.0415574	-0.00524626
				ZBED5-AS1	0.0185218	-0.010056
				ZC2HC1C	0.0159942	-0.0115781
				ZC3H3	0.0101251	-0.0168856
				ZC3HC1	0.0149607	-0.00562454
				ZDHHC11	0.0108915	-0.0155477
				ZDHHC16	0.00837554	-0.00553347
				ZDHHC24	0.0450598	-0.00544819
				ZDHHC4	0.0359679	-0.00448867
				ZDHHC9	0.00732517	-0.0100225
				ZFAT	0.0117635	-0.0119413
				ZFYVE1	0.0328576	-0.0059062
				ZFYVE9	0.0215073	-0.00683575
				ZGPAT	0.0137823	-0.0153097
				ZMYND12	0.0103266	-0.0149059
				ZNF16	0.00891602	-0.00723828
				ZNF330	0.0381653	-0.00423413
				ZNF503-AS2	0.029843	-0.0127774
				ZNF587B	0.00996365	-0.00893991
				ZNF593	0.043766	-0.00959256
				ZNF622	0.0105608	-0.0060138
				ZNF69	0.0380362	-0.00751845
				ZNF691	0.0193894	-0.00416968
				ZNF697	0.0112848	-0.00930927
				ZNF839	0.0321407	-0.00425171
				ZNHIT1	0.0159626	-0.00680919
				ZNHIT2	0.0203725	-0.00760982
				ZSCAN16-AS1	0.0083118	-0.0148274
				ZSCAN2	0.00854707	-0.0074712
				ZSCAN31	0.0364009	-0.0110118
				ZSWIM5	0.0232429	-0.00682124
				ZSWIM7	0.0291844	-0.00368046
				ZYG11A	0.0108255	-0.0361997

## Sheet: S4 - Enrichr eGFR 
Gene set enrichment for genes positively associated with eGFR.											Gene set enrichment for genes negatively associated with eGFR
Top 50 terms from Reactome and from Go Biological Processes.											Top 50 terms from Reactome and from Go Biological Processes.
Term	Library	p-value	q-value	z-score	combined score						Term	Library	p-value	q-value	z-score	combined score
Citric Acid (TCA) Cycle And Respiratory Electron Transport R-HSA-1428517	Reactome_2022	4.7384e-18	5.198e-15	6.907	275.5						mRNA processing (GO:0006397)	GO_Biological_Process_2021	2.883e-13	8.4386e-10	4.381	126.5
aerobic electron transport chain (GO:0019646)	GO_Biological_Process_2021	1.2388e-17	2.8931e-14	12.84	499.8						mRNA splicing, via spliceosome (GO:0000398)	GO_Biological_Process_2021	1.3697e-12	2.0045e-09	4.442	121.3
Respiratory Electron Transport R-HSA-611105	Reactome_2022	1.4829e-17	8.1338e-15	10.35	401.2						RNA splicing, via transesterification reactions with bulged adenosine as nucleophile (GO:0000377)	GO_Biological_Process_2021	9.0849e-12	8.8638e-09	4.456	113.3
mitochondrial ATP synthesis coupled electron transport (GO:0042775)	GO_Biological_Process_2021	1.8719e-17	2.8931e-14	12.55	483.5						regulation of mRNA splicing, via spliceosome (GO:0048024)	GO_Biological_Process_2021	5.9811e-11	4.3766e-08	7.749	182.4
mitochondrial translational elongation (GO:0070125)	GO_Biological_Process_2021	1.0914e-16	1.1245e-13	9.986	367						Processing Of Capped Intron-Containing Pre-mRNA R-HSA-72203	Reactome_2022	6.5797e-11	7.7772e-08	4.331	101.5
translational termination (GO:0006415)	GO_Biological_Process_2021	9.9176e-16	5.918e-13	8.955	309.4						Immune System R-HSA-168256	Reactome_2022	1.4917e-10	8.8158e-08	1.99	45.03
mitochondrial translational termination (GO:0070126)	GO_Biological_Process_2021	1.0773e-15	5.918e-13	9.463	326.1						RNA processing (GO:0006396)	GO_Biological_Process_2021	1.7887e-09	1.0471e-06	4.628	93.22
translational elongation (GO:0006414)	GO_Biological_Process_2021	1.1488e-15	5.918e-13	8.416	289.5						mRNA Splicing - Major Pathway R-HSA-72163	Reactome_2022	2.2792e-09	8.9802e-07	4.568	90.9
Respiratory Electron Transport, ATP Synthesis By Chemiosmotic Coupling, Heat Production By Uncoupling Proteins R-HSA-163200	Reactome_2022	9.8023e-15	3.5844e-12	7.601	245.2						mRNA Splicing R-HSA-72172	Reactome_2022	5.7964e-09	1.7128e-06	4.342	82.35
mitochondrial translation (GO:0032543)	GO_Biological_Process_2021	1.2525e-14	5.5308e-12	7.904	253						RNA metabolic process (GO:0016070)	GO_Biological_Process_2021	1.4504e-08	7.0754e-06	5.081	91.71
Mitochondrial Translation Elongation R-HSA-5389840	Reactome_2022	1.0245e-13	2.8097e-11	8.963	268.1						alternative mRNA splicing, via spliceosome (GO:0000380)	GO_Biological_Process_2021	9.3885e-08	3.9258e-05	21.4	346.3
mitochondrial respiratory chain complex assembly (GO:0033108)	GO_Biological_Process_2021	1.1857e-13	4.5812e-11	8.337	248.1						Regulated Necrosis R-HSA-5218859	Reactome_2022	9.8732e-08	2.334e-05	7.945	128.2
Mitochondrial Translation R-HSA-5368287	Reactome_2022	5.7189e-13	1.2547e-10	8.12	228.9						Cytokine Signaling In Immune System R-HSA-1280215	Reactome_2022	1.9267e-07	3.7956e-05	2.303	35.6
Mitochondrial Translation Initiation R-HSA-5368286	Reactome_2022	9.0822e-13	1.4233e-10	8.434	233.8						mRNA metabolic process (GO:0016071)	GO_Biological_Process_2021	3.0457e-07	0.0001114	5.46	81.92
Mitochondrial Translation Termination R-HSA-5419276	Reactome_2022	9.0822e-13	1.4233e-10	8.434	233.8						Gene Expression (Transcription) R-HSA-74160	Reactome_2022	3.9132e-07	6.6077e-05	1.859	27.43
Complex I Biogenesis R-HSA-6799198	Reactome_2022	4.027e-11	5.5221e-09	10.76	257.5						regulation of alternative mRNA splicing, via spliceosome (GO:0000381)	GO_Biological_Process_2021	4.1607e-07	0.0001353	7.674	112.7
mitochondrial respiratory chain complex I assembly (GO:0032981)	GO_Biological_Process_2021	4.195e-11	1.2967e-08	9.69	231.5						RNA transport (GO:0050658)	GO_Biological_Process_2021	5.372e-07	0.0001572	6.075	87.71
NADH dehydrogenase complex assembly (GO:0010257)	GO_Biological_Process_2021	4.195e-11	1.2967e-08	9.69	231.5						RNA Polymerase II Transcription R-HSA-73857	Reactome_2022	5.5483e-07	7.297e-05	1.889	27.21
Protein Localization R-HSA-9609507	Reactome_2022	5.2037e-11	6.3428e-09	4.863	115.2						Regulation Of Necroptotic Cell Death R-HSA-5675482	Reactome_2022	5.5561e-07	7.297e-05	12.05	173.5
mitochondrial electron transport, NADH to ubiquinone (GO:0006120)	GO_Biological_Process_2021	5.3558e-11	1.505e-08	13.42	317.5						Programmed Cell Death R-HSA-5357801	Reactome_2022	6.338e-07	7.4915e-05	3.537	50.47
Metabolism R-HSA-1430728	Reactome_2022	3.8848e-09	4.2617e-07	1.773	34.34						RIPK1-mediated Regulated Necrosis R-HSA-5213460	Reactome_2022	1.0477e-06	0.0001111	10.95	150.8
Mitochondrial Protein Import R-HSA-1268020	Reactome_2022	1.47e-07	1.466e-05	6.435	101.2						Metabolism Of RNA R-HSA-8953854	Reactome_2022	1.1283e-06	0.0001111	2.233	30.59
mitochondrial gene expression (GO:0140053)	GO_Biological_Process_2021	1.7675e-06	0.0004553	7.584	100.5						RNA secondary structure unwinding (GO:0010501)	GO_Biological_Process_2021	3.2216e-06	0.0008572	44.42	561.7
Citric Acid Cycle (TCA Cycle) R-HSA-71403	Reactome_2022	2.0151e-06	0.0001842	13.12	172.1						regulation of transcription by RNA polymerase II (GO:0006357)	GO_Biological_Process_2021	3.9294e-06	0.0009584	1.626	20.24
Peroxisomal Protein Import R-HSA-9033241	Reactome_2022	2.1211e-05	0.00179	5.03	54.12						spliceosomal complex assembly (GO:0000245)	GO_Biological_Process_2021	4.7705e-06	0.001074	7.442	91.19
Pyruvate Metabolism And Citric Acid (TCA) Cycle R-HSA-71406	Reactome_2022	2.4073e-05	0.001886	5.464	58.11						mRNA transport (GO:0051028)	GO_Biological_Process_2021	5.3162e-06	0.001111	4.534	55.07
aerobic respiration (GO:0009060)	GO_Biological_Process_2021	2.49e-05	0.00592	10.65	112.9						RNA export from nucleus (GO:0006405)	GO_Biological_Process_2021	6.7543e-06	0.001318	4.434	52.79
mitochondrion organization (GO:0007005)	GO_Biological_Process_2021	4.3477e-05	0.009599	2.929	29.41						negative regulation of CD4-positive, alpha-beta T cell differentiation (GO:0043371)	GO_Biological_Process_2021	8.4553e-06	0.001547	106.5	1244
TP53 Regulates Metabolic Genes R-HSA-5628897	Reactome_2022	6.4655e-05	0.004728	4.088	39.43						Transport Of Mature mRNA Derived From An Intron-Containing Transcript R-HSA-159236	Reactome_2022	1.3675e-05	0.001243	5.193	58.16
mitochondrial membrane organization (GO:0007006)	GO_Biological_Process_2021	6.6915e-05	0.01221	7.104	68.28						mRNA-containing ribonucleoprotein complex export from nucleus (GO:0071427)	GO_Biological_Process_2021	1.3722e-05	0.002363	4.426	49.56
protein transmembrane import into intracellular organelle (GO:0044743)	GO_Biological_Process_2021	6.6915e-05	0.01221	7.104	68.28						regulation of RNA splicing (GO:0043484)	GO_Biological_Process_2021	1.8089e-05	0.002942	5.03	54.93
mitochondrial electron transport, cytochrome c to oxygen (GO:0006123)	GO_Biological_Process_2021	6.715e-05	0.01221	11.61	111.5						Regulation Of RUNX1 Expression And Activity R-HSA-8934593	Reactome_2022	1.9989e-05	0.001688	14.55	157.4
Translation R-HSA-72766	Reactome_2022	7.8432e-05	0.005378	2.383	22.53						cytokine-mediated signaling pathway (GO:0019221)	GO_Biological_Process_2021	2.1074e-05	0.003247	2.084	22.44
cellular respiration (GO:0045333)	GO_Biological_Process_2021	8.7039e-05	0.01495	5.816	54.37						TNF Signaling R-HSA-75893	Reactome_2022	2.4113e-05	0.001786	6.88	73.15
fatty acid beta-oxidation (GO:0006635)	GO_Biological_Process_2021	9.422e-05	0.01533	5.081	47.1						Innate Immune System R-HSA-168249	Reactome_2022	2.4176e-05	0.001786	1.817	19.31
glomerular visceral epithelial cell differentiation (GO:0072112)	GO_Biological_Process_2021	0.0001127	0.01658	15.18	138						Generic Transcription Pathway R-HSA-212436	Reactome_2022	2.7706e-05	0.001926	1.753	18.4
protein import into peroxisome matrix (GO:0016558)	GO_Biological_Process_2021	0.0001127	0.01658	15.18	138						mRNA export from nucleus (GO:0006406)	GO_Biological_Process_2021	3.3597e-05	0.004917	4.044	41.65
regulation of mitochondrial membrane permeability (GO:0046902)	GO_Biological_Process_2021	0.0001362	0.01914	9.819	87.41						regulation of mRNA processing (GO:0050684)	GO_Biological_Process_2021	3.6305e-05	0.00506	7.637	78.07
RNA Polymerase III Transcription Initiation From Type 3 Promoter R-HSA-76071	Reactome_2022	0.00015	0.009678	7.452	65.61						positive regulation of toll-like receptor signaling pathway (GO:0034123)	GO_Biological_Process_2021	3.8621e-05	0.005105	9.346	94.97
protein targeting to mitochondrion (GO:0006626)	GO_Biological_Process_2021	0.0001541	0.02071	4.741	41.62						cellular response to cytokine stimulus (GO:0071345)	GO_Biological_Process_2021	4.0118e-05	0.005105	2.196	22.23
Cellular Response To Chemical Stress R-HSA-9711123	Reactome_2022	0.0002208	0.01346	2.647	22.29						mRNA 3-End Processing R-HSA-72187	Reactome_2022	4.1184e-05	0.002704	5.578	56.32
fatty acid catabolic process (GO:0009062)	GO_Biological_Process_2021	0.0002819	0.03532	3.979	32.53						Transport Of Mature Transcript To Cytoplasm R-HSA-72202	Reactome_2022	4.4768e-05	0.002785	4.532	45.39
translation (GO:0006412)	GO_Biological_Process_2021	0.0002857	0.03532	2.459	20.07						regulation of programmed necrotic cell death (GO:0062098)	GO_Biological_Process_2021	5.7012e-05	0.006953	11.43	111.7
Mitochondrial Calcium Ion Transport R-HSA-8949215	Reactome_2022	0.0003335	0.01925	7.977	63.86						regulation of antigen receptor-mediated signaling pathway (GO:0050854)	GO_Biological_Process_2021	6.3581e-05	0.007263	16.65	160.9
intracellular protein transmembrane transport (GO:0065002)	GO_Biological_Process_2021	0.000698	0.08298	4.733	34.39						regulation of DNA-templated transcription, initiation (GO:2000142)	GO_Biological_Process_2021	6.4515e-05	0.007263	5.249	50.65
RNA Polymerase III Chain Elongation R-HSA-73780	Reactome_2022	0.0007289	0.03998	8.855	63.97						negative regulation of programmed cell death (GO:0043069)	GO_Biological_Process_2021	6.7569e-05	0.007325	2.317	22.25
positive regulation of cell cycle G1/S phase transition (GO:1902808)	GO_Biological_Process_2021	0.0008288	0.09457	5.321	37.75						mRNA splice site selection (GO:0006376)	GO_Biological_Process_2021	8.0503e-05	0.008415	8.125	76.6
RNA Polymerase III Transcription Initiation R-HSA-76046	Reactome_2022	0.0008288	0.0433	5.321	37.75						protein polyubiquitination (GO:0000209)	GO_Biological_Process_2021	9.0153e-05	0.009099	2.441	22.74
isocitrate metabolic process (GO:0006102)	GO_Biological_Process_2021	0.0008566	0.09457	31.82	224.8						Apoptosis R-HSA-109581	Reactome_2022	9.1258e-05	0.005393	3.028	28.17
positive regulation of cell cycle phase transition (GO:1901989)	GO_Biological_Process_2021	0.000972	0.1036	8.174	56.69						positive regulation of leukocyte cell-cell adhesion (GO:1903039)	GO_Biological_Process_2021	0.0001007	0.009829	7.786	71.66
peroxisomal membrane transport (GO:0015919)	GO_Biological_Process_2021	0.001091	0.1124	6.076	41.44						Transcriptional Regulation By TP53 R-HSA-3700989	Reactome_2022	0.0001083	0.006094	2.325	21.23
regulation of TOR signaling (GO:0032006)	GO_Biological_Process_2021	0.00127	0.1266	3.495	23.3						cellular response to interferon-gamma (GO:0071346)	GO_Biological_Process_2021	0.000131	0.01237	3.512	31.4
Signaling By FGFR2 IIIa TM R-HSA-8851708	Reactome_2022	0.00127	0.06335	7.589	50.61						Signaling By Interleukins R-HSA-449147	Reactome_2022	0.0001333	0.007164	2.131	19.02
inner mitochondrial membrane organization (GO:0007007)	GO_Biological_Process_2021	0.001456	0.1383	4.154	27.14						regulation of necroptotic process (GO:0060544)	GO_Biological_Process_2021	0.0001352	0.01237	9.413	83.85
mitochondrial electron transport, ubiquinol to cytochrome c (GO:0006122)	GO_Biological_Process_2021	0.001527	0.1383	10.62	68.84						RNA Polymerase II Transcription Termination R-HSA-73856	Reactome_2022	0.0001458	0.007494	4.695	41.47
tricarboxylic acid metabolic process (GO:0072350)	GO_Biological_Process_2021	0.001527	0.1383	10.62	68.84						Death Receptor Signaling R-HSA-73887	Reactome_2022	0.000168	0.008274	3.249	28.24
protein targeting to peroxisome (GO:0006625)	GO_Biological_Process_2021	0.001621	0.1383	5.547	35.64						regulation of apoptotic process (GO:0042981)	GO_Biological_Process_2021	0.0001706	0.01513	1.845	16.01
glomerular epithelial cell differentiation (GO:0072311)	GO_Biological_Process_2021	0.001656	0.1383	21.22	135.9						Toll Like Receptor 4 (TLR4) Cascade R-HSA-166016	Reactome_2022	0.000182	0.008536	3.222	27.75
renal filtration cell differentiation (GO:0061318)	GO_Biological_Process_2021	0.001656	0.1383	21.22	135.9						RNA 3'-end processing (GO:0031123)	GO_Biological_Process_2021	0.0001873	0.01612	4.535	38.93
RNA Polymerase III Abortive And Retractive Initiation R-HSA-749476	Reactome_2022	0.001889	0.0901	4.513	28.31						MyD88 Cascade Initiated On Plasma Membrane R-HSA-975871	Reactome_2022	0.0001878	0.008536	3.828	32.85
mitochondrial calcium ion transmembrane transport (GO:0006851)	GO_Biological_Process_2021	0.002063	0.1678	6.64	41.06						regulation of I-kappaB kinase/NF-kappaB signaling (GO:0043122)	GO_Biological_Process_2021	0.0002118	0.01715	2.64	22.34
endocytic recycling (GO:0032456)	GO_Biological_Process_2021	0.002157	0.1693	3.871	23.76						negative regulation of apoptotic process (GO:0043066)	GO_Biological_Process_2021	0.0002191	0.01715	2.044	17.23
hexose metabolic process (GO:0019318)	GO_Biological_Process_2021	0.002191	0.1693	4.38	26.82						Regulation Of TNFR1 Signaling R-HSA-5357905	Reactome_2022	0.000227	0.009937	6.673	55.99
Metabolism Of Amino Acids And Derivatives R-HSA-71291	Reactome_2022	0.002297	0.105	1.858	11.29						interleukin-12-mediated signaling pathway (GO:0035722)	GO_Biological_Process_2021	0.0002271	0.01715	5.624	47.19
negative regulation of protein catabolic process (GO:0042177)	GO_Biological_Process_2021	0.002528	0.1892	4.255	25.45						nuclear export (GO:0051168)	GO_Biological_Process_2021	0.0002279	0.01715	4.035	33.84
heme biosynthetic process (GO:0006783)	GO_Biological_Process_2021	0.002571	0.1892	6.249	37.27						RNA splicing (GO:0008380)	GO_Biological_Process_2021	0.0002285	0.01715	3.739	31.35
RNA Polymerase III Transcription Termination R-HSA-73980	Reactome_2022	0.002571	0.1128	6.249	37.27						nucleic acid metabolic process (GO:0090304)	GO_Biological_Process_2021	0.0002383	0.01743	4.386	36.59
RIG-I signaling pathway (GO:0039529)	GO_Biological_Process_2021	0.0028	0.2013	15.91	93.52						TNF Receptor Superfamily (TNFSF) Members Mediating Non-Canonical NF-kB Pathway R-HSA-5676594	Reactome_2022	0.0002708	0.01137	11.1	91.17
anion transmembrane transport (GO:0098656)	GO_Biological_Process_2021	0.003052	0.2144	3.305	19.14						Infection With Mycobacterium Tuberculosis R-HSA-9635486	Reactome_2022	0.000281	0.01137	7.999	65.41
Amino Acids Regulate mTORC1 R-HSA-9639288	Reactome_2022	0.0031	0.1308	3.623	20.93						Toll-like Receptor Cascades R-HSA-168898	Reactome_2022	0.0002886	0.01137	2.944	23.99
blood vessel morphogenesis (GO:0048514)	GO_Biological_Process_2021	0.003476	0.2336	3.547	20.08						cellular response to interleukin-12 (GO:0071349)	GO_Biological_Process_2021	0.0003081	0.02199	5.342	43.19
mitochondrial transport (GO:0006839)	GO_Biological_Process_2021	0.003476	0.2336	3.547	20.08						regulation of cytokine-mediated signaling pathway (GO:0001959)	GO_Biological_Process_2021	0.0003362	0.02343	4.18	33.43
Diseases Associated With Glycosylation Precursor Biosynthesis R-HSA-5609975	Reactome_2022	0.003779	0.1523	7.72	43.06						cellular response to mechanical stimulus (GO:0071260)	GO_Biological_Process_2021	0.0003566	0.0242	5.212	41.38
protein insertion into mitochondrial membrane (GO:0051204)	GO_Biological_Process_2021	0.003851	0.248	5.591	31.08						regulation of vascular endothelial cell proliferation (GO:1905562)	GO_Biological_Process_2021	0.0003637	0.0242	10.25	81.13
porphyrin-containing compound biosynthetic process (GO:0006779)	GO_Biological_Process_2021	0.003851	0.248	5.591	31.08						Toll Like Receptor 3 (TLR3) Cascade R-HSA-168164	Reactome_2022	0.0003648	0.01391	3.533	27.97
Cytoprotection By HMOX1 R-HSA-9707564	Reactome_2022	0.003887	0.1523	3.475	19.29						Interferon Signaling R-HSA-913531	Reactome_2022	0.0003915	0.01446	2.659	20.86
cellular response to oxidative stress (GO:0034599)	GO_Biological_Process_2021	0.004284	0.2574	2.476	13.5						positive regulation of interleukin-18 production (GO:0032741)	GO_Biological_Process_2021	0.0004546	0.02831	39.87	306.8
carbohydrate phosphorylation (GO:0046835)	GO_Biological_Process_2021	0.004331	0.2574	12.73	69.27						positive regulation of DNA topoisomerase (ATP-hydrolyzing) activity (GO:2000373)	GO_Biological_Process_2021	0.0004546	0.02831	39.87	306.8
VEGF Binds To VEGFR Leading To Receptor Dimerization R-HSA-195399	Reactome_2022	0.004331	0.1638	12.73	69.27						regulation of DNA topoisomerase (ATP-hydrolyzing) activity (GO:2000371)	GO_Biological_Process_2021	0.0004546	0.02831	39.87	306.8
Processing Of SMDT1 R-HSA-8949664	Reactome_2022	0.004861	0.1777	7.076	37.69						RUNX1 Regulates Expression Of Components Of Tight Junctions R-HSA-8935964	Reactome_2022	0.0004546	0.01537	39.87	306.8
RNA Polymerase III Transcription Initiation From Type 2 Promoter R-HSA-76066	Reactome_2022	0.005532	0.1896	5.058	26.29						Adaptive Immune System R-HSA-1280218	Reactome_2022	0.0004588	0.01537	1.78	13.68
Constitutive Signaling By AKT1 E17K In Cancer R-HSA-5674400	Reactome_2022	0.005532	0.1896	5.058	26.29						regulation of T cell mediated immunity (GO:0002709)	GO_Biological_Process_2021	0.0004682	0.02855	15.21	116.6
Signaling By VEGF R-HSA-194138	Reactome_2022	0.006305	0.2096	2.576	13.05						CASP8 Activity Is Inhibited R-HSA-5218900	Reactome_2022	0.0004682	0.01537	15.21	116.6
RNA Polymerase III Transcription Initiation From Type 1 Promoter R-HSA-76061	Reactome_2022	0.006541	0.2111	4.828	24.28						Dimerization Of Procaspase-8 R-HSA-69416	Reactome_2022	0.0004682	0.01537	15.21	116.6
Synthesis Of Substrates In N-glycan Biosythesis R-HSA-446219	Reactome_2022	0.007193	0.2255	3.095	15.27						pyroptosis (GO:0070269)	GO_Biological_Process_2021	0.0004789	0.02861	9.513	72.72
Biosynthesis Of N-glycan Precursor (Dolichol LLO) And Transfer To Protein R-HSA-446193	Reactome_2022	0.007733	0.2356	2.817	13.7						MyD88-independent TLR4 Cascade R-HSA-166166	Reactome_2022	0.0005182	0.01656	3.383	25.59
Synthesis Of Pyrophosphates In Cytosol R-HSA-1855167	Reactome_2022	0.008672	0.2503	9.09	43.16						positive regulation of I-kappaB kinase/NF-kappaB signaling (GO:0043123)	GO_Biological_Process_2021	0.0005286	0.03094	2.772	20.91
Urea Cycle R-HSA-70635	Reactome_2022	0.008672	0.2503	9.09	43.16						Apoptotic Execution Phase R-HSA-75153	Reactome_2022	0.0005406	0.01682	4.856	36.53
Peroxisomal Lipid Metabolism R-HSA-390918	Reactome_2022	0.008934	0.2513	4.425	20.88						MyD88:MAL(TIRAP) Cascade Initiated On Plasma Membrane R-HSA-166058	Reactome_2022	0.0007832	0.02349	3.213	22.98
Erythrocytes Take Up Carbon Dioxide And Release Oxygen R-HSA-1237044	Reactome_2022	0.01153	0.3162	7.954	35.5						Intrinsic Pathway For Apoptosis R-HSA-109606	Reactome_2022	0.0007949	0.02349	4.545	32.44
Cellular Responses To Stress R-HSA-2262752	Reactome_2022	0.01201	0.3214	1.463	6.468						RUNX1 Regulates Transcription Of Genes Involved In BCR Signaling R-HSA-8939245	Reactome_2022	0.0008846	0.0255	26.58	186.9
Branched-chain Amino Acid Catabolism R-HSA-70895	Reactome_2022	0.01336	0.3491	4.994	21.55						SARS-CoV-2 Targets Host Intracellular Signaling And Regulatory Pathways R-HSA-9755779	Reactome_2022	0.000957	0.02678	11.83	82.2
FGFR2 Mutant Receptor Activation R-HSA-1839126	Reactome_2022	0.0154	0.3929	3.792	15.83						Interleukin-12 Signaling R-HSA-9020591	Reactome_2022	0.0009741	0.02678	5.047	35
Cellular Responses To Stimuli R-HSA-8953897	Reactome_2022	0.0164	0.4077	1.432	5.886						Infectious Disease R-HSA-5663205	Reactome_2022	0.001054	0.0283	1.622	11.12
Detoxification Of Reactive Oxygen Species R-HSA-3299685	Reactome_2022	0.0174	0.4077	3.661	14.83						NOD1/2 Signaling Pathway R-HSA-168638	Reactome_2022	0.001089	0.02859	5.923	40.41
Abortive Elongation Of HIV-1 Transcript In Absence Of Tat R-HSA-167242	Reactome_2022	0.01842	0.4077	4.468	17.85						TRAF6 Mediated Induction Of NFkB And MAP Kinases Upon TLR7/8 Or 9 Activation R-HSA-975138	Reactome_2022	0.001118	0.02872	3.27	22.22
NR1H2 And NR1H3 Regulate Gene Expression To Limit Cholesterol Uptake R-HSA-9031525	Reactome_2022	0.01859	0.4077	14.13	56.3						MyD88 Dependent Cascade Initiated On Endosome R-HSA-975155	Reactome_2022	0.001212	0.03049	3.234	21.71
IRS Activation R-HSA-74713	Reactome_2022	0.01859	0.4077	14.13	56.3						Toll Like Receptor 7/8 (TLR7/8) Cascade R-HSA-168181	Reactome_2022	0.001314	0.03235	3.198	21.22
Drug-mediated Inhibition Of CDK4/CDK6 Activity R-HSA-9754119	Reactome_2022	0.01859	0.4077	14.13	56.3						Interferon Gamma Signaling R-HSA-877300	Reactome_2022	0.001461	0.03424	3.384	22.09
Mitochondrial Iron-Sulfur Cluster Biogenesis R-HSA-1362409	Reactome_2022	0.01868	0.4077	6.362	25.32						Gene And Protein Expression By JAK-STAT Signaling After Interleukin-12 Stimulation R-HSA-8950505	Reactome_2022	0.0015	0.03424	5.514	35.86

## Sheet: S5 - Enrichr TIF
Gene set enrichment for genes positively associated with %TIF.											Gene set enrichment for genes negatively associated with %TIF
Top 50 terms from Reactome and from Go Biological Processes.											Top 50 terms from Reactome and from Go Biological Processes.
Term	Library	p-value	q-value	z-score	combined score						Term	Library	p-value	q-value	z-score	combined score
Immune System R-HSA-168256	Reactome_2022	8.0759e-56	1.0789e-52	3.215	407.8						Respiratory Electron Transport R-HSA-611105	Reactome_2022	2.0416e-57	2.5744e-54	40.66	5307
Innate Immune System R-HSA-168249	Reactome_2022	7.1285e-28	4.7618e-25	2.899	181.2						Citric Acid (TCA) Cycle And Respiratory Electron Transport R-HSA-1428517	Reactome_2022	4.8829e-52	3.0787e-49	13	1536
Cytokine Signaling In Immune System R-HSA-1280215	Reactome_2022	3.0433e-27	1.3553e-24	3.357	205						mitochondrial translation (GO:0032543)	GO_Biological_Process_2021	2.0802e-50	8.0233e-47	22.6	2585
cytokine-mediated signaling pathway (GO:0019221)	GO_Biological_Process_2021	5.1585e-26	2.1356e-22	3.46	201.5						Metabolism R-HSA-1430728	Reactome_2022	8.5792e-48	3.6061e-45	2.59	280.7
regulation of immune response (GO:0050776)	GO_Biological_Process_2021	3.3858e-23	7.0085e-20	6.423	332.3						mitochondrial translational elongation (GO:0070125)	GO_Biological_Process_2021	1.9318e-47	2.4837e-44	27.06	2911
Adaptive Immune System R-HSA-1280218	Reactome_2022	2.0596e-22	6.8791e-20	2.991	149.3						mitochondrial translational termination (GO:0070126)	GO_Biological_Process_2021	1.9318e-47	2.4837e-44	27.06	2911
cellular response to cytokine stimulus (GO:0071345)	GO_Biological_Process_2021	5.1878e-20	5.8901e-17	3.376	149.9						Mitochondrial Translation R-HSA-5368287	Reactome_2022	1.4947e-46	4.7119e-44	26.64	2811
positive regulation of T cell activation (GO:0050870)	GO_Biological_Process_2021	5.6909e-20	5.8901e-17	11.26	498.9						mitochondrial ATP synthesis coupled electron transport (GO:0042775)	GO_Biological_Process_2021	3.5763e-46	3.4485e-43	41.92	4387
cellular response to interferon-gamma (GO:0071346)	GO_Biological_Process_2021	3.6275e-18	3.0036e-15	6.979	280.2						Respiratory Electron Transport, ATP Synthesis By Chemiosmotic Coupling, Heat Production By Uncoupling Proteins R-HSA-163200	Reactome_2022	5.3776e-46	1.3562e-43	17.7	1845
positive regulation of cytokine production (GO:0001819)	GO_Biological_Process_2021	2.1259e-17	1.4669e-14	3.708	142.3						translational termination (GO:0006415)	GO_Biological_Process_2021	2.6785e-45	1.9527e-42	21.79	2236
defense response to symbiont (GO:0140546)	GO_Biological_Process_2021	6.6557e-17	3.9364e-14	6.478	241.3						aerobic electron transport chain (GO:0019646)	GO_Biological_Process_2021	3.0377e-45	1.9527e-42	41.18	4221
Signal Transduction R-HSA-162582	Reactome_2022	2.1579e-16	5.7659e-14	1.839	66.34						Mitochondrial Translation Initiation R-HSA-5368286	Reactome_2022	1.1841e-42	2.133e-40	25.64	2475
interferon-gamma-mediated signaling pathway (GO:0060333)	GO_Biological_Process_2021	2.3654e-16	1.2241e-13	10.06	361.9						Mitochondrial Translation Termination R-HSA-5419276	Reactome_2022	1.1841e-42	2.133e-40	25.64	2475
defense response to virus (GO:0051607)	GO_Biological_Process_2021	1.0136e-15	4.6624e-13	5.848	201.9						translational elongation (GO:0006414)	GO_Biological_Process_2021	8.0903e-42	4.4577e-39	17.07	1615
regulation of T cell activation (GO:0050863)	GO_Biological_Process_2021	7.347e-15	3.0417e-12	12.92	420.4						mitochondrial respiratory chain complex assembly (GO:0033108)	GO_Biological_Process_2021	1.8356e-41	8.8499e-39	20.83	1954
RHO GTPase Cycle R-HSA-9012999	Reactome_2022	7.5952e-15	1.6912e-12	3.011	97.88						Mitochondrial Translation Elongation R-HSA-5389840	Reactome_2022	2.9105e-41	4.5877e-39	24.1	2250
negative regulation of cytokine production (GO:0001818)	GO_Biological_Process_2021	1.0918e-14	4.109e-12	4.609	148.2						mitochondrial respiratory chain complex I assembly (GO:0032981)	GO_Biological_Process_2021	3.1118e-34	1.2002e-31	32.31	2492
antigen receptor-mediated signaling pathway (GO:0050851)	GO_Biological_Process_2021	2.105e-14	7.2622e-12	4.509	142						NADH dehydrogenase complex assembly (GO:0010257)	GO_Biological_Process_2021	3.1118e-34	1.2002e-31	32.31	2492
Interferon Signaling R-HSA-913531	Reactome_2022	2.4706e-14	4.7152e-12	4.306	134.9						Complex I Biogenesis R-HSA-6799198	Reactome_2022	4.9221e-34	6.8965e-32	43.49	3336
Signaling By Interleukins R-HSA-449147	Reactome_2022	3.4289e-14	5.7262e-12	2.912	90.28						mitochondrial electron transport, NADH to ubiquinone (GO:0006120)	GO_Biological_Process_2021	1.7633e-29	6.1827e-27	63.13	4180
Immunoregulatory Interactions Between A Lymphoid And A non-Lymphoid Cell R-HSA-198933	Reactome_2022	6.9399e-14	1.0302e-11	5.612	170						Protein Localization R-HSA-9609507	Reactome_2022	4.308e-29	5.4324e-27	7.19	469.6
positive regulation of intracellular signal transduction (GO:1902533)	GO_Biological_Process_2021	1.3113e-13	4.176e-11	2.655	78.74						cellular amino acid catabolic process (GO:0009063)	GO_Biological_Process_2021	4.255e-25	1.3676e-22	10.67	598.5
Interferon Gamma Signaling R-HSA-877300	Reactome_2022	1.3424e-13	1.7934e-11	6.876	203.8						fatty acid catabolic process (GO:0009062)	GO_Biological_Process_2021	6.8585e-25	2.0349e-22	13.97	777
Signaling By Rho GTPases R-HSA-194315	Reactome_2022	1.9512e-13	2.3698e-11	2.487	72.78						fatty acid beta-oxidation (GO:0006635)	GO_Biological_Process_2021	1.9881e-23	5.4773e-21	19.11	999
neutrophil mediated immunity (GO:0002446)	GO_Biological_Process_2021	2.5646e-13	7.5839e-11	2.743	79.52						Mitochondrial Protein Import R-HSA-1268020	Reactome_2022	5.6362e-21	6.4611e-19	12.27	572.1
Generation Of Second Messenger Molecules R-HSA-202433	Reactome_2022	2.7188e-13	3.0269e-11	17.28	499.9						Translation R-HSA-72766	Reactome_2022	1.3728e-20	1.4425e-18	3.95	180.6
positive regulation of lymphocyte proliferation (GO:0050671)	GO_Biological_Process_2021	3.6189e-13	9.988e-11	7.595	217.6						Mitochondrial Fatty Acid Beta-Oxidation R-HSA-77289	Reactome_2022	2.3445e-20	2.2741e-18	27.75	1254
response to cytokine (GO:0034097)	GO_Biological_Process_2021	4.3431e-13	1.1238e-10	4.769	135.8						fatty acid oxidation (GO:0019395)	GO_Biological_Process_2021	1.559e-18	4.0087e-16	11.76	482.3
Signaling By Rho GTPases, Miro GTPases And RHOBTB3 R-HSA-9716542	Reactome_2022	8.8173e-13	9.0614e-11	2.414	67						mitochondrion organization (GO:0007005)	GO_Biological_Process_2021	5.0409e-16	1.2152e-13	4.391	154.7
positive regulation of NF-kappaB transcription factor activity (GO:0051092)	GO_Biological_Process_2021	1.341e-12	3.2658e-10	4.562	124.7						Fatty Acid Metabolism R-HSA-8978868	Reactome_2022	1.2648e-15	1.1392e-13	4.347	149.1
Neutrophil Degranulation R-HSA-6798695	Reactome_2022	1.5986e-12	1.5255e-10	2.708	73.56						dicarboxylic acid metabolic process (GO:0043648)	GO_Biological_Process_2021	5.4423e-15	1.2348e-12	9.578	314.6
positive regulation of transcription, DNA-templated (GO:0045893)	GO_Biological_Process_2021	1.7924e-12	4.1224e-10	2.004	54.22						Metabolism Of Amino Acids And Derivatives R-HSA-71291	Reactome_2022	2.7379e-14	2.3017e-12	2.861	89.33
positive regulation of leukocyte cell-cell adhesion (GO:1903039)	GO_Biological_Process_2021	2.2138e-12	4.8237e-10	16.31	437.6						mitochondrial gene expression (GO:0140053)	GO_Biological_Process_2021	3.923e-14	8.406e-12	12.31	379.9
neutrophil degranulation (GO:0043312)	GO_Biological_Process_2021	2.4346e-12	5.0396e-10	2.662	71.18						protein targeting to mitochondrion (GO:0006626)	GO_Biological_Process_2021	1.4638e-13	2.9716e-11	8.909	263.3
regulation of innate immune response (GO:0045088)	GO_Biological_Process_2021	2.6366e-12	5.1979e-10	8.087	215.6						cellular respiration (GO:0045333)	GO_Biological_Process_2021	4.9331e-12	9.5136e-10	10.14	264
neutrophil activation involved in immune response (GO:0002283)	GO_Biological_Process_2021	3.7382e-12	7.0345e-10	2.635	69.34						Peroxisomal Protein Import R-HSA-9033241	Reactome_2022	8.5246e-12	6.7184e-10	6.926	176.5
regulation of interleukin-6 production (GO:0032675)	GO_Biological_Process_2021	1.1218e-11	2.0193e-09	5.305	133.7						Pyruvate Metabolism And Citric Acid (TCA) Cycle R-HSA-71406	Reactome_2022	4.7932e-11	3.5554e-09	7.379	175.3
regulation of T cell proliferation (GO:0042129)	GO_Biological_Process_2021	2.6722e-11	4.6096e-09	6.608	160.9						mitochondrial electron transport, cytochrome c to oxygen (GO:0006123)	GO_Biological_Process_2021	1.3306e-10	2.4439e-08	29.85	678.8
regulation of B cell receptor signaling pathway (GO:0050855)	GO_Biological_Process_2021	2.8849e-11	4.7775e-09	20.85	506						branched-chain amino acid catabolic process (GO:0009083)	GO_Biological_Process_2021	1.7527e-10	2.9392e-08	21.44	481.6
regulation of cytokine production (GO:0001817)	GO_Biological_Process_2021	4.2295e-11	6.7347e-09	4.276	102.1						branched-chain amino acid metabolic process (GO:0009081)	GO_Biological_Process_2021	1.7527e-10	2.9392e-08	21.44	481.6
positive regulation of nucleic acid-templated transcription (GO:1903508)	GO_Biological_Process_2021	5.2267e-11	8.0143e-09	2.473	58.56						fatty acid metabolic process (GO:0006631)	GO_Biological_Process_2021	4.3116e-10	6.9292e-08	3.936	84.89
positive regulation of DNA-binding transcription factor activity (GO:0051091)	GO_Biological_Process_2021	7.4031e-11	1.0946e-08	3.297	76.91						mitochondrial transport (GO:0006839)	GO_Biological_Process_2021	8.2985e-10	1.2803e-07	6.424	134.3
inflammatory response (GO:0006954)	GO_Biological_Process_2021	7.7166e-11	1.1016e-08	3.398	79.11						establishment of protein localization to mitochondrion (GO:0072655)	GO_Biological_Process_2021	1.1108e-09	1.6478e-07	7.164	147.7
T cell activation (GO:0042110)	GO_Biological_Process_2021	8.536e-11	1.178e-08	5.603	129.9						acyl-CoA metabolic process (GO:0006637)	GO_Biological_Process_2021	2.0744e-09	2.9633e-07	8.717	174.3
response to interferon-gamma (GO:0034341)	GO_Biological_Process_2021	9.4313e-11	1.2595e-08	6.126	141.4						dicarboxylic acid catabolic process (GO:0043649)	GO_Biological_Process_2021	2.3287e-09	3.0972e-07	33.65	668.8
RAC1 GTPase Cycle R-HSA-9013149	Reactome_2022	1.267e-10	1.1284e-08	3.803	86.66						2-oxoglutarate metabolic process (GO:0006103)	GO_Biological_Process_2021	2.3287e-09	3.0972e-07	33.65	668.8
regulation of phagocytosis (GO:0050764)	GO_Biological_Process_2021	1.3271e-10	1.717e-08	7.634	173.6						respiratory chain complex IV assembly (GO:0008535)	GO_Biological_Process_2021	2.7728e-09	3.565e-07	14.29	281.6
positive regulation of transcription by RNA polymerase II (GO:0045944)	GO_Biological_Process_2021	1.513e-10	1.8981e-08	2.03	45.89						Glyoxylate Metabolism And Glycine Degradation R-HSA-389661	Reactome_2022	5.4635e-09	3.8275e-07	9.806	186.6
type I interferon signaling pathway (GO:0060337)	GO_Biological_Process_2021	2.2052e-10	2.6084e-08	6.885	153.1						translation (GO:0006412)	GO_Biological_Process_2021	5.4868e-09	6.8266e-07	2.829	53.81
cellular response to type I interferon (GO:0071357)	GO_Biological_Process_2021	2.2052e-10	2.6084e-08	6.885	153.1						aerobic respiration (GO:0009060)	GO_Biological_Process_2021	7.7709e-09	9.3563e-07	14.92	278.6
Hemostasis R-HSA-109582	Reactome_2022	2.3799e-10	1.9872e-08	2.313	51.25						Branched-chain Amino Acid Catabolism R-HSA-70895	Reactome_2022	7.7709e-09	4.8996e-07	14.92	278.6
positive regulation of interleukin-1 beta production (GO:0032731)	GO_Biological_Process_2021	4.8528e-10	5.5807e-08	7.468	160.2						Citric Acid Cycle (TCA Cycle) R-HSA-71403	Reactome_2022	7.7709e-09	4.8996e-07	14.92	278.6
Disease R-HSA-1643685	Reactome_2022	5.4776e-10	4.3047e-08	1.707	36.41						fatty acid beta-oxidation using acyl-CoA dehydrogenase (GO:0033539)	GO_Biological_Process_2021	8.0051e-09	9.3563e-07	82.51	1538
positive regulation of interleukin-1 production (GO:0032732)	GO_Biological_Process_2021	5.5721e-10	6.2347e-08	6.888	146.8						monocarboxylic acid metabolic process (GO:0032787)	GO_Biological_Process_2021	9.2277e-09	1.0468e-06	3.348	61.94
regulation of cytokine-mediated signaling pathway (GO:0001959)	GO_Biological_Process_2021	5.9698e-10	6.5039e-08	6.07	128.9						protein transmembrane import into intracellular organelle (GO:0044743)	GO_Biological_Process_2021	9.9239e-09	1.0936e-06	9.193	169.4
Phosphorylation Of CD3 And TCR Zeta Chains R-HSA-202427	Reactome_2022	9.9075e-10	7.3536e-08	20.08	416.2						Metabolism Of Vitamins And Cofactors R-HSA-196854	Reactome_2022	1.0101e-08	6.0652e-07	2.957	54.45
regulation of I-kappaB kinase/NF-kappaB signaling (GO:0043122)	GO_Biological_Process_2021	1.2148e-09	1.2896e-07	3.222	66.14						Peroxisomal Lipid Metabolism R-HSA-390918	Reactome_2022	1.5915e-08	9.1221e-07	9.846	176.8
regulation of interleukin-1 beta production (GO:0032651)	GO_Biological_Process_2021	1.3207e-09	1.3336e-07	5.477	112						aspartate family amino acid catabolic process (GO:0009068)	GO_Biological_Process_2021	2.1638e-08	2.3182e-06	15.74	277.7
regulation of defense response (GO:0031347)	GO_Biological_Process_2021	1.3207e-09	1.3336e-07	5.477	112						TP53 Regulates Metabolic Genes R-HSA-5628897	Reactome_2022	3.1463e-08	1.725e-06	4.359	75.29
regulation of tumor necrosis factor production (GO:0032680)	GO_Biological_Process_2021	1.4194e-09	1.377e-07	4.308	87.76						mitochondrial cytochrome c oxidase assembly (GO:0033617)	GO_Biological_Process_2021	4.921e-08	5.1299e-06	13.77	231.7
regulation of interleukin-10 production (GO:0032653)	GO_Biological_Process_2021	1.4302e-09	1.377e-07	8.056	164.1						Metabolism Of Water-Soluble Vitamins And Cofactors R-HSA-196849	Reactome_2022	1.8497e-07	9.7188e-06	3.282	50.88
Translocation Of ZAP-70 To Immunological Synapse R-HSA-202430	Reactome_2022	1.6019e-09	1.1264e-07	24.52	496.6						metallo-sulfur cluster assembly (GO:0031163)	GO_Biological_Process_2021	2.091e-07	2.1223e-05	11.01	169.4
Interferon Alpha/Beta Signaling R-HSA-909733	Reactome_2022	2.0211e-09	1.3501e-07	5.918	118.5						alpha-amino acid catabolic process (GO:1901606)	GO_Biological_Process_2021	2.5286e-07	2.5007e-05	8.036	122.1
cellular response to lipopolysaccharide (GO:0071222)	GO_Biological_Process_2021	2.7315e-09	2.5701e-07	4.299	84.77						aspartate family amino acid metabolic process (GO:0009066)	GO_Biological_Process_2021	3.0216e-07	2.9136e-05	12.61	189.4
T cell receptor signaling pathway (GO:0050852)	GO_Biological_Process_2021	3.1556e-09	2.9032e-07	3.706	72.54						Cellular Response To Chemical Stress R-HSA-9711123	Reactome_2022	3.612e-07	1.8219e-05	2.689	39.89
regulation of inflammatory response (GO:0050727)	GO_Biological_Process_2021	3.2349e-09	2.9114e-07	3.264	63.8						intracellular protein transmembrane transport (GO:0065002)	GO_Biological_Process_2021	3.8243e-07	3.5976e-05	5.788	85.52
Costimulation By CD28 Family R-HSA-388841	Reactome_2022	3.7807e-09	2.4053e-07	6.007	116.5						purine nucleoside bisphosphate metabolic process (GO:0034032)	GO_Biological_Process_2021	4.1917e-07	3.7599e-05	7.563	111.1
positive regulation of lymphocyte activation (GO:0051251)	GO_Biological_Process_2021	3.7993e-09	3.3333e-07	10.05	194.9						ribonucleoside bisphosphate metabolic process (GO:0033875)	GO_Biological_Process_2021	4.1917e-07	3.7599e-05	7.563	111.1
innate immune response (GO:0045087)	GO_Biological_Process_2021	3.8647e-09	3.3333e-07	2.762	53.49						mitochondrial membrane organization (GO:0007006)	GO_Biological_Process_2021	6.7747e-07	5.9387e-05	7.142	101.5
regulation of interleukin-12 production (GO:0032655)	GO_Biological_Process_2021	4.4589e-09	3.7674e-07	7.322	140.8						iron-sulfur cluster assembly (GO:0016226)	GO_Biological_Process_2021	7.2395e-07	6.2051e-05	9.176	129.7
regulation of B cell proliferation (GO:0030888)	GO_Biological_Process_2021	5.3176e-09	4.403e-07	7.866	149.9						ATP synthesis coupled electron transport (GO:0042773)	GO_Biological_Process_2021	9.2089e-07	7.7214e-05	108150	1503000
Toll-like Receptor Cascades R-HSA-168898	Reactome_2022	6.2162e-09	3.7749e-07	3.589	67.82						Beta Oxidation Of decanoyl-CoA To octanoyl-CoA-CoA R-HSA-77346	Reactome_2022	9.2089e-07	4.3009e-05	108150	1503000
TCR Signaling R-HSA-202403	Reactome_2022	2.2588e-08	1.312e-06	4.087	71.95						Mitochondrial Fatty Acid Beta-Oxidation Of Unsaturated Fatty Acids R-HSA-77288	Reactome_2022	9.2089e-07	4.3009e-05	108150	1503000
Chromatin Modifying Enzymes R-HSA-3247509	Reactome_2022	2.4835e-08	1.3825e-06	2.902	50.81						Beta-oxidation Of Very Long Chain Fatty Acids R-HSA-390247	Reactome_2022	1.1197e-06	4.8686e-05	24.43	334.8
Infectious Disease R-HSA-5663205	Reactome_2022	3.0554e-08	1.6328e-06	1.836	31.78						Mitochondrial Fatty Acid Beta-Oxidation Of Saturated Fatty Acids R-HSA-77286	Reactome_2022	1.1197e-06	4.8686e-05	24.43	334.8
PD-1 Signaling R-HSA-389948	Reactome_2022	3.5115e-08	1.8044e-06	14.71	252.5						negative regulation of mitochondrion organization (GO:0010823)	GO_Biological_Process_2021	1.6535e-06	0.0001357	6.427	85.56
Diseases Associated With TLR Signaling Cascade R-HSA-5602358	Reactome_2022	5.7874e-08	2.8637e-06	9.668	161.1						glutamate metabolic process (GO:0006536)	GO_Biological_Process_2021	2.1287e-06	0.000171	9.172	119.8
RAC2 GTPase Cycle R-HSA-9013404	Reactome_2022	9.2709e-08	4.4235e-06	4.549	73.67						inner mitochondrial membrane organization (GO:0007007)	GO_Biological_Process_2021	2.239e-06	0.0001762	4.882	63.51
Interleukin-3, Interleukin-5 And GM-CSF Signaling R-HSA-512988	Reactome_2022	1.4742e-07	6.7915e-06	6.93	109						biotin metabolic process (GO:0006768)	GO_Biological_Process_2021	2.727e-06	0.0002104	32.05	410.7
SARS-CoV Infections R-HSA-9679506	Reactome_2022	2.0272e-07	9.0279e-06	2.327	35.86						Cytoprotection By HMOX1 R-HSA-9707564	Reactome_2022	5.2816e-06	0.000222	4.242	51.54
Toll Like Receptor 4 (TLR4) Cascade R-HSA-166016	Reactome_2022	3.8085e-07	1.6413e-05	3.366	49.75						Beta Oxidation Of lauroyl-CoA To decanoyl-CoA-CoA R-HSA-77310	Reactome_2022	9.347e-06	0.0003467	90125	1044000
Platelet Activation, Signaling And Aggregation R-HSA-76002	Reactome_2022	4.4568e-07	1.8607e-05	2.602	38.05						Formation Of Xylulose-5-Phosphate R-HSA-5661270	Reactome_2022	9.347e-06	0.0003467	90125	1044000
Potential Therapeutics For SARS R-HSA-9679191	Reactome_2022	7.1454e-07	2.8928e-05	3.94	55.76						Beta Oxidation Of octanoyl-CoA To hexanoyl-CoA R-HSA-77348	Reactome_2022	9.347e-06	0.0003467	90125	1044000
Interleukin-2 Family Signaling R-HSA-451927	Reactome_2022	1.0027e-06	3.9399e-05	6.248	86.3						Beta Oxidation Of hexanoyl-CoA To butanoyl-CoA R-HSA-77350	Reactome_2022	9.347e-06	0.0003467	90125	1044000
Interleukin-4 And Interleukin-13 Signaling R-HSA-6785807	Reactome_2022	1.102e-06	4.2064e-05	3.679	50.47						Mitochondrial Calcium Ion Transport R-HSA-8949215	Reactome_2022	1.826e-05	0.0006579	7.639	83.35
Interleukin-10 Signaling R-HSA-6783783	Reactome_2022	1.3621e-06	5.0547e-05	6.046	81.66						Ubiquinol Biosynthesis R-HSA-2142789	Reactome_2022	2.162e-05	0.0007573	27.46	295
Endosomal/Vacuolar Pathway R-HSA-1236977	Reactome_2022	2.0945e-06	7.5629e-05	23.34	305.2						Metabolism Of Cofactors R-HSA-8978934	Reactome_2022	3.2255e-05	0.001099	8.247	85.29
Nucleotide-binding Domain, Leucine Rich Repeat Containing NLR Signaling Pathways R-HSA-168643	Reactome_2022	2.2004e-06	7.736e-05	5.286	68.86						Lysine Catabolism R-HSA-71064	Reactome_2022	4.5848e-05	0.001521	12.82	128.1
Leishmania Infection R-HSA-9658195	Reactome_2022	3.8134e-06	0.0001306	2.453	30.61						Molybdenum Cofactor Biosynthesis R-HSA-947581	Reactome_2022	5.1479e-05	0.001664	45.75	451.7
GPVI-mediated Activation Cascade R-HSA-114604	Reactome_2022	6.2571e-06	0.000209	7.001	83.88						Metabolism Of Lipids R-HSA-556833	Reactome_2022	5.6096e-05	0.001768	1.558	15.25
Fcgamma Receptor (FCGR) Dependent Phagocytosis R-HSA-2029480	Reactome_2022	7.2646e-06	0.0002367	3.747	44.33						Mitochondrial tRNA Aminoacylation R-HSA-379726	Reactome_2022	8.5443e-05	0.002628	6.872	64.37
Classical Antibody-Mediated Complement Activation R-HSA-173623	Reactome_2022	9.4677e-06	0.0003012	66.61	770.5						Glutathione Conjugation R-HSA-156590	Reactome_2022	0.0001085	0.003258	4.585	41.85
SARS-CoV-2 Activates/Modulates Innate And Adaptive Immune Responses R-HSA-9705671	Reactome_2022	9.9148e-06	0.000308	3.151	36.3						Processing Of SMDT1 R-HSA-8949664	Reactome_2022	0.0004636	0.0136	7.12	54.66
FCGR3A-mediated Phagocytosis R-HSA-9664422	Reactome_2022	1.1761e-05	0.0003571	4.462	50.65						Transport Of Small Molecules R-HSA-382551	Reactome_2022	0.0004972	0.01425	1.477	11.24
SARS-CoV-2-host Interactions R-HSA-9705683	Reactome_2022	1.6539e-05	0.000491	2.528	27.83						Pyruvate Metabolism R-HSA-70268	Reactome_2022	0.000546	0.0153	4.363	32.78
Cell Surface Interactions At Vascular Wall R-HSA-202733	Reactome_2022	1.8271e-05	0.0005307	2.93	31.96						Biological Oxidations R-HSA-211859	Reactome_2022	0.0007562	0.02073	1.882	13.53
RUNX3 Regulates p14-ARF R-HSA-8951936	Reactome_2022	1.9204e-05	0.0005459	19.99	217.1						Mitochondrial Iron-Sulfur Cluster Biogenesis R-HSA-1362409	Reactome_2022	0.0008556	0.02296	7.844	55.4
MyD88:MAL(TIRAP) Cascade Initiated On Plasma Membrane R-HSA-166058	Reactome_2022	2.9472e-05	0.0008203	3.095	32.29						Biosynthesis Of N-glycan Precursor (Dolichol LLO) And Transfer To Protein R-HSA-446193	Reactome_2022	0.001167	0.03045	2.6	17.56
Antigen processing-Cross Presentation R-HSA-1236975	Reactome_2022	3.0947e-05	0.000834	3.192	33.14						Protein Repair R-HSA-5676934	Reactome_2022	0.001207	0.03045	18.29	122.9
RUNX1 Regulates Transcription Of Genes Involved In Differentiation Of Myeloid Cells R-HSA-8939246	Reactome_2022	3.1213e-05	0.000834	33.3	345.5						Alpha-oxidation Of Phytanate R-HSA-389599	Reactome_2022	0.001207	0.03045	18.29	122.9

## Sheet: S6 - TIF + eGFR genes
Genes which show correlation with both eGFR and %TIF
Estimates of association and adjusted p values for these genes in each analysis are provided in Supplemental Table 2 and Supplemental Table 3
Genes with higher expression in the setting of more severe kidney disease	Genes with higher gene expression in the setting of less severe kidney disease
AC009948.5	7SK
AC116366.6	AAMDC
ACIN1	ABHD14A
ADAM17	AC016734.2
AGO4	AC040977.1
AKT3	AC093326.1
ALOX5	ACAA1
AMICA1	ACADS
ANKLE2	ACO2
ANKRD13A	ACOT11
ANXA2	ACP2
ANXA2P2	ADCK3
ANXA3	ADI1
AP2B1	ADPRHL2
APAF1	AGTRAP
ARGLU1	AHCY
ARHGAP21	ALAD
ARHGAP26	ALKBH7
ARL4C	ANAPC11
ASNS	AP1M1
ATF7	AP2S1
ATG12	AP3S2
ATL3	APITD1
ATXN3	APOA1BP
B3GALT5	APOO
BAZ1B	APRT
BCL2L15	ARHGAP28
BIRC3	ARL6IP4
BTN2A1	ASB13
C10orf128	ASL
C17orf85	ASMTL
C1orf63	ATG4D
C1RL	ATOX1
CALU	ATP5D
CAP1	ATP5G1
CAPN6	ATP5I
CAPRIN1	ATP5J2
CAPZA1	ATPAF2
CASP1	AURKAIP1
CASP2	BAIAP2
CASP3	BCL2L1
CASP4	BCL2L13
CAST	BCL2L2
CBFB	BLCAP
CBX5	BLOC1S1
CCDC64B	BMP7
CCDC88A	BOLA1
CCL2	BOLA3
CCL28	C11orf1
CCND2	C11orf31
CCR2	C14orf37
CCR5	C15orf61
CD101	C17orf89
CD40LG	C19orf24
CD44	C19orf53
CD96	C19orf70
CDC42SE1	C1orf115
CDK13	C1orf122
CEP170	C1orf56
CEP250	C21orf33
CEP68	C2orf42
CFLAR	C5orf55
CHD2	C7orf55
CHFR	CA2
CHTOP	CABLES1
CIITA	CALML3
CLDN4	CAMK2A
CLDN7	CASC10
CLDND1	CCBL1
CLEC7A	CCDC106
CLK1	CCDC85C
CLU	CD320
CNOT1	CDA
CP	CDIP1
CPA3	CDK4
CPVL	CDK5
CREB1	CDKN2AIPNL
CRLF3	CECR5
CSF2RA	CEL
CSGALNACT2	CHCHD10
CSRNP2	CHCHD5
CXorf38	CHPT1
CYTH2	CHRM3
DCLRE1C	CISD3
DDX17	CLIC5
DDX26B	CLN6
DDX39B	CLPB
DENND2D	CLPP
DENND3	CLPTM1
DERL1	CLTB
DIP2A	CLYBL
DMTF1	CNNM2
DNMT3A	CNPPD1
DSE	COA3
ELF2	COA4
ELF3	COL18A1-AS1
ELMSAN1	COLEC11
EMP1	COMMD1
ENAH	COMTD1
ETV1	COPRS
ETV6	COPS7A
EVI2A	COPZ2
FBXO41	COX14
FCER1A	COX4I1
FCHSD1	COX5A
FER1L4	COX5B
FKBP14	COX6A2
FNBP4	COX6B1
FUS	COX7A2
GABBR1	COX8A
GABRE	CRABP1
GALNT6	CRAT
GBP2	CRB2
GBP5	CSRP2BP
GIT2	CTB-25B13.12
GJA1	CTC-228N24.3
GLIPR1	CTC-471F3.4
GNPTAB	CTD-2256P15.4
GPATCH8	CTD-3080P12.3
GPR171	CTNNBIP1
GPR18	CTSV
GPR65	CUL7
GTDC1	CUTA
GTF2I	CYB5D2
GZMA	CYB5R1
GZMK	CYC1
H2AFY	CYP46A1
H3F3B	DCXR
HLA-DMB	DDT
HLA-DOA	DDX10
HLA-DPA1	DDX54
HLA-DPB1	DECR2
HLA-DRA	DENND1A
HNRNPA2B1	DGCR6L
HNRNPA3	DHRS12
HNRNPDL	DHRS4L2
HNRNPU	DHRSX
HOXB3	DIP2C
HP1BP3	DIRAS1
HRH1	DNAJB12
ICOS	DNAJC30
IDS	DNMT3L
IFNAR2	DNPH1
IQGAP1	DOHH
IRAK4	DTNBP1
ITK	DYNLL2
ITM2C	EBP
ITPR3	ECH1
JAK1	ECI1
JUN	ECSIT
KANSL1	EDA
KBTBD2	EEFSEC
KCND1	EIF1B
KDM3A	EIF3CL
KDM7A	EIF4EBP3
KLC1	EIF5AL1
KLHL14	ELP5
KLRB1	EMC7
KMT2A	ENDOG
KSR1	ERAL1
LAMA3	ERI3
LAMC1	ERP29
LAMC2	ESPL1
LARP4B	ESRRA
LENG8	ETFB
LIMA1	EXOSC4
LINC00861	FAAH
LIX1	FAM132A
LNPEP	FAM134A
LPAR6	FAM195A
LPXN	FAM203A
LRCH3	FAM207A
LY75	FAM20C
MAP3K1	FAM3A
MAP3K8	FAM50B
MAPK8IP3	FAM83D
MARCH7	FAM86A
MARCKS	FAM96B
MDM4	FARSA
MED1	FBXL15
MED13L	FDX1
MIAT	FGF1
MIER1	FIS1
MIR24-2	FLRT1
MMP7	FLT1
MMRN1	FMN2
MPZL2	FN3K
MRAS	FOXRED1
MSL3	FOXRED2
MST1R	FRMD3
MYOF	FTH1P20
N4BP2L1	FUCA2
NAP1L1	FUOM
NASP	FUZ
NBPF15	GADD45G
NBPF20	GADD45GIP1
NCOA3	GALK1
NEK9	GALM
NFAT5	GAPDHP65
NFKBID	GAS2
NINJ2	GCHFR
NSMAF	GFER
NTM	GGACT
NUP205	GHDC
OFD1	GHR
OGT	GJA3
OSMR	GLRX5
PARP8	GLTPD2
PARVG	GNPTG
PBRM1	GPAA1
PCGF3	GPATCH3
PCNXL2	GPHN
PDCD4	GPR89A
PGS1	GPR89C
PHC1	GPS1
PHF21A	GPX4
PIGG	GRB10
PIK3R6	GRHPR
PLP2	GRTP1
POGZ	GSTZ1
POLE	HAAO
PRDM2	HAGH
PRKDC	HDDC3
PRKX	HEXIM2
PRMT2	HINT2
PROM1	HIRA
PRRC2C	HMGCL
PSD3	HOMEZ
PTAFR	HPN
PTGFRN	HS1BP3
PTP4A2	HSCB
PTPN22	HSD17B10
PTPRE	HSD17B14
RAB23	HSD17B8
RAB27A	HYAL1
RAB5B	IDH2
RAB6B	IDH3B
RAP1GAP2	IDNK
RBBP4	ILVBL
RBFOX2	INSR
RBL2	IP6K3
RBM17	IPO13
RBM33	IPPK
RBM5	IQSEC3
RBMX	ISOC2
RCAN3	IVD
RCBTB2	JAGN1
RCOR1	KCNK13
RGS18	KDR
RIPK3	KIAA1161
RNASEL	KIAA2013
RNF144B	KLF15
RNF213	KLHL22
RP11-244H3.1	LAMTOR2
RP11-326C3.2	LAMTOR5
RP11-383H13.1	LETM1
RP11-403I13.8	LHPP
RPS15A	LIAS
RQCD1	LIN52
RUNX1	LINC00493
RUNX2	LINC00839
S100A11	LINC00948
SAMD3	LMX1B
SCML4	LONP1
SCRN1	LPPR4
SDCBP	LRRC23
SENP1	LRRC55
SEPT7	LYRM1
SERTAD4	MAGIX
SETD5	MAP2K5
SFPQ	MAPKAP1
SLAMF7	MARCH2
SLC37A1	MCAT
SLC4A7	MECR
SLFN13	MED29
SLPI	METTL1
SMARCE1	MFSD12
SNHG1	MICU1
SNRNP200	MLST8
SON	MMP24-AS1
SP1	MOCS1
SP140L	MPDU1
SPATS2	MPI
SRSF2	MPND
STAG3	MRM1
STK17A	MRP63
STX16	MRPL12
SUN1	MRPL16
SUPT16H	MRPL2
SYNRG	MRPL22
SYT11	MRPL23
SYTL2	MRPL24
TANC2	MRPL28
TANK	MRPL34
TC2N	MRPL37
TCERG1	MRPL38
TES	MRPL4
TESC	MRPL43
THEMIS	MRPL46
TIAL1	MRPL49
TLR2	MRPL53
TLR5	MRPL54
TM4SF18	MRPL55
TMC6	MRPS12
TMEM181	MRPS18A
TMEM39A	MRPS18B
TMEM71	MRPS2
TMPRSS4	MRPS24
TNFAIP2	MRPS26
TNFAIP8	MRPS34
TNFSF14	MSRB2
TNKS2	MTATP6P1
TNRC6B	MTFR1L
TPBG	MTND1P23
TPM1	MTND5P11
TPM3	MTRNR2L10
TRAF1	MTRNR2L8
TRAF3	MTX1
TRAF5	MUL1
TRGC2	MYEOV2
TRIO	MYOM2
TSPAN13	MZT2B
TTC13	NABP2
TTC3	NAGS
TTC39C	NCCRP1
TUG1	NDNF
TXNIP	NDUFA1
UBE2H	NDUFA13
UBP1	NDUFA2
USP34	NDUFA3
USP4	NDUFA8
USP49	NDUFAF3
USP54	NDUFB10
VAMP1	NDUFB11
VCAN	NDUFB4
WDR82	NDUFB7
WFDC2	NDUFC1
YPEL1	NDUFS3
YWHAB	NDUFS6
YWHAH	NDUFS7
YWHAZ	NDUFS8
ZBTB1	NDUFV1
ZBTB25	NECAB3
ZC3H11A	NFKBIB
ZC3HAV1	NINJ1
ZCCHC11	NIPSNAP1
ZCCHC8	NIT1
ZFP36L1	NLE1
ZFP90	NMRAL1
ZKSCAN8	NTNG1
ZNF207	NUDCD2
ZNF273	NUDT14
ZNF320	NUDT16P1
ZNF333	NUDT19
ZNF512	NUDT7
ZNF532	NUDT8
ZNF558	OCEL1
ZNF738	OGDH
ZNF783	OGFOD2
	OPTN
	OR2T10
	ORAI3
	OSGIN1
	OTUD1
	PAAF1
	PABPC1P4
	PACSIN3
	PAOX
	PAQR7
	PARD6G
	PARK2
	PCBP1-AS1
	PCYT2
	PDK2
	PDXP
	PEBP4
	PET100
	PET117
	PEX10
	PEX16
	PEX5
	PGM1
	PGPEP1
	PGRMC2
	PHYHIP
	PIGV
	PLCG2
	PLEKHA6
	PMM1
	PMPCA
	PMVK
	POLD3
	POLDIP2
	POLE4
	POLR1D
	POLR2I
	PPAP2B
	PPP1R16A
	PPP1R27
	PPP1R7
	PPP2R2D
	PRADC1
	PRDX2
	PRKCZ
	PRPSAP2
	PRR13
	PRR5
	PSMB6
	PSMD9
	PSPN
	PTDSS2
	PTPRO
	PYCRL
	R3HCC1
	RAB11FIP5
	RAB17
	RAB3A
	RAC3
	RAPGEF4
	REEP6
	RENBP
	RILP
	RMDN3
	RNF135
	RNF181
	RNF5
	RNLS
	RNMTL1
	ROGDI
	RP11-271K21.11
	RP11-380M21.2
	RP11-382M14.1
	RP11-421F16.3
	RP11-480I12.5
	RP11-480I12.7
	RP11-546K22.1
	RP11-61A14.3
	RP11-644F5.11
	RP11-730G20.2
	RP11-750B16.1
	RP11-752D24.2
	RP11-792A8.4
	RP11-999E24.3
	RP4-758J24.5
	RP5-857K21.7
	RPL7AP66
	RPP25L
	RPUSD3
	RRP1
	RTKN
	RUVBL2
	RXFP1
	SAMM50
	SAT2
	SCAMP5
	SCAND1
	SCLY
	SDHA
	SDHAF1
	SELO
	SEMA3B
	SERGEF
	SFXN2
	SH3BGRL2
	SHBG
	SHMT1
	SIL1
	SLC22A4
	SLC23A3
	SLC25A1
	SLC25A11
	SLC25A38
	SLC25A4
	SLC2A12
	SLC2A8
	SLC34A3
	SLC3A2
	SLC45A1
	SLC6A17
	SMIM6
	SMPD1
	SMPX
	SNHG16
	SNTA1
	SNUPN
	SNX12
	SPR
	SPRYD4
	SRP14-AS1
	SRXN1
	SSU72
	ST6GALNAC3
	STK16
	STRA6
	SUCLG1
	SURF2
	SWI5
	TACO1
	TAF6L
	TARS2
	TBC1D13
	TECR
	TECRP1
	TEN1
	TENM2
	TEX261
	TEX264
	THAP8
	THEM6
	THNSL2
	THTPA
	THY1
	TIMM13
	TIMM50
	TM7SF2
	TMEM115
	TMEM120A
	TMEM132E
	TMEM141
	TMEM143
	TMEM150B
	TMEM160
	TMEM177
	TMEM205
	TMEM208
	TMEM256
	TNFAIP8L1
	TOLLIP
	TOM1
	TOMM40L
	TPPP3
	TPRG1L
	TRAPPC6A
	TRIM50
	TRIM54
	TRPM6
	TRUB2
	TSPAN33
	TSPAN9
	TSR3
	TTC36
	TTI1
	TUFM
	TXN2
	TXNL4A
	TXNRD2
	TYRO3
	UBALD1
	UBE2D4
	UQCR11
	UQCRC1
	UQCRQ
	URAHP
	UROD
	UROS
	VAMP8
	VDAC2
	WBSCR16
	WDR25
	WT1
	WT1-AS
	WWOX
	YDJC
	YIF1A
	ZBED5-AS1
	ZDHHC16
	ZDHHC24
	ZDHHC4
	ZFAT
	ZFYVE1
	ZGPAT
	ZNF16
	ZNHIT1
	ZNHIT2

## Sheet: S7 - Enrichr Disease Severity
Gene set enrichment for gene expression associated with more severe disease (lower eGFR and higher %TIF).											Gene set enrichment for gene expression associated with less severe disease (higher eGFR and lower %TIF).
Top 50 terms from Reactome and from Go Biological Processes.											Top 50 terms from Reactome and from Go Biological Processes.
Term	Library	p-value	q-value	z-score	combined score						Term	Library	p-value	q-value	z-score	combined score
RUNX1 Regulates Transcription Of Genes Involved In BCR Signaling R-HSA-8939245	Reactome_2022	0.0001102	0.006082	55.16	502.7						aerobic electron transport chain (GO:0019646)	GO_Biological_Process_2021	1.5786e-22	2.6844e-19	20.9	1049
RUNX1 Regulates Transcription Of Genes Involved In Differentiation Of Myeloid Cells R-HSA-8939246	Reactome_2022	0.0001903	0.00823	41.37	354.4						mitochondrial ATP synthesis coupled electron transport (GO:0042775)	GO_Biological_Process_2021	2.4249e-22	2.6844e-19	20.43	1017
RUNX2 Regulates Genes Involved In Cell Migration R-HSA-8941332	Reactome_2022	0.0003004	0.01036	33.09	268.4						Respiratory Electron Transport R-HSA-611105	Reactome_2022	6.1057e-23	2.6407e-20	16.89	864
TNF Receptor Superfamily (TNFSF) Members Mediating Non-Canonical NF-kB Pathway R-HSA-5676594	Reactome_2022	9.389e-06	0.001111	23.1	267.4						mitochondrial translational elongation (GO:0070125)	GO_Biological_Process_2021	7.1911e-22	5.307e-19	16.28	792.6
Regulation Of RUNX1 Expression And Activity R-HSA-8934593	Reactome_2022	9.389e-06	0.001111	23.1	267.4						mitochondrial translational termination (GO:0070126)	GO_Biological_Process_2021	1.1538e-20	5.109e-18	15.42	707.7
regulation of antigen receptor-mediated signaling pathway (GO:0050854)	GO_Biological_Process_2021	6.4211e-05	0.01089	24.58	237.3						mitochondrial electron transport, NADH to ubiquinone (GO:0006120)	GO_Biological_Process_2021	8.1998e-14	1.6504e-11	21.69	653.6
SARS-CoV-2 Targets Host Intracellular Signaling And Regulatory Pathways R-HSA-9755779	Reactome_2022	6.4211e-05	0.004431	24.58	237.3						translational elongation (GO:0006414)	GO_Biological_Process_2021	5.9546e-21	3.2959e-18	13.73	639.4
positive regulation of CD8-positive, alpha-beta T cell activation (GO:2001187)	GO_Biological_Process_2021	0.0004446	0.03233	27.58	212.9						translational termination (GO:0006415)	GO_Biological_Process_2021	1.0569e-19	3.3946e-17	13.85	605
positive regulation of tumor necrosis factor-mediated signaling pathway (GO:1903265)	GO_Biological_Process_2021	0.0004446	0.03233	27.58	212.9						Mitochondrial Translation Elongation R-HSA-5389840	Reactome_2022	4.1825e-18	9.0447e-16	14.57	583.1
regulation of programmed necrotic cell death (GO:0062098)	GO_Biological_Process_2021	2.2503e-05	0.008535	18.48	197.8						mitochondrial translation (GO:0032543)	GO_Biological_Process_2021	1.0733e-19	3.3946e-17	12.89	562.9
Activation Of BAD And Translocation To Mitochondria R-HSA-111447	Reactome_2022	0.0001191	0.006166	20.11	181.7						Respiratory Electron Transport, ATP Synthesis By Chemiosmotic Coupling, Heat Production By Uncoupling Proteins R-HSA-163200	Reactome_2022	5.7951e-20	1.6709e-17	12.4	549.3
Regulation Of Necroptotic Cell Death R-HSA-5675482	Reactome_2022	1.0748e-05	0.001112	14.5	165.9						Complex I Biogenesis R-HSA-6799198	Reactome_2022	2.8747e-14	3.1082e-12	17.41	542.8
regulation of B cell receptor signaling pathway (GO:0050855)	GO_Biological_Process_2021	4.6724e-05	0.009513	15.4	153.5						Citric Acid (TCA) Cycle And Respiratory Electron Transport R-HSA-1428517	Reactome_2022	5.9387e-23	2.6407e-20	10.55	540.1
regulation of necroptotic process (GO:0060544)	GO_Biological_Process_2021	4.6724e-05	0.009513	15.4	153.5						Mitochondrial Translation Initiation R-HSA-5368286	Reactome_2022	6.0068e-17	7.4227e-15	13.7	511.8
Regulated Necrosis R-HSA-5218859	Reactome_2022	7.3683e-07	0.0002034	10.5	148.2						Mitochondrial Translation Termination R-HSA-5419276	Reactome_2022	6.0068e-17	7.4227e-15	13.7	511.8
positive regulation of leukocyte cell-cell adhesion (GO:1903039)	GO_Biological_Process_2021	1.6162e-05	0.008535	13.34	147.1						Mitochondrial Translation R-HSA-5368287	Reactome_2022	2.5745e-17	4.4539e-15	13.2	504.3
RIPK1-mediated Regulated Necrosis R-HSA-5213460	Reactome_2022	1.6162e-05	0.001338	13.34	147.1						mitochondrial respiratory chain complex I assembly (GO:0032981)	GO_Biological_Process_2021	2.0769e-14	4.5983e-12	15.69	494.3
positive regulation of transcription elongation from RNA polymerase II promoter (GO:0032968)	GO_Biological_Process_2021	0.0008502	0.04439	20.68	146.2						NADH dehydrogenase complex assembly (GO:0010257)	GO_Biological_Process_2021	2.0769e-14	4.5983e-12	15.69	494.3
regulation of T cell mediated immunity (GO:0002709)	GO_Biological_Process_2021	0.0008502	0.04439	20.68	146.2						mitochondrial respiratory chain complex assembly (GO:0033108)	GO_Biological_Process_2021	4.5562e-17	1.2609e-14	12.8	481.6
regulation of vascular endothelial cell proliferation (GO:1905562)	GO_Biological_Process_2021	0.000256	0.02606	15.8	130.6						glomerular epithelial cell differentiation (GO:0072311)	GO_Biological_Process_2021	0.0004408	0.04067	34.02	262.8
alternative mRNA splicing, via spliceosome (GO:0000380)	GO_Biological_Process_2021	0.000256	0.02606	15.8	130.6						renal filtration cell differentiation (GO:0061318)	GO_Biological_Process_2021	0.0004408	0.04067	34.02	262.8
regulation of CD4-positive, alpha-beta T cell differentiation (GO:0043370)	GO_Biological_Process_2021	0.001119	0.05176	18.38	124.9						mitochondrial electron transport, cytochrome c to oxygen (GO:0006123)	GO_Biological_Process_2021	5.144e-06	0.0007593	18.64	227
hemidesmosome assembly (GO:0031581)	GO_Biological_Process_2021	0.001119	0.05176	18.38	124.9						mitochondrial gene expression (GO:0140053)	GO_Biological_Process_2021	2.2552e-07	4.1608e-05	10.75	164.5
TP53 Regulates Transcription Of Caspase Activators And Caspases R-HSA-6803207	Reactome_2022	0.001119	0.02154	18.38	124.9						Citric Acid Cycle (TCA Cycle) R-HSA-71403	Reactome_2022	2.0449e-05	0.001127	13.67	147.6
Regulation Of Localization Of FOXO Transcription Factors R-HSA-9614399	Reactome_2022	0.001119	0.02154	18.38	124.9						Protein Localization R-HSA-9609507	Reactome_2022	5.6186e-11	4.9376e-09	6.011	141.9
TNF Signaling R-HSA-75893	Reactome_2022	1.2253e-05	0.001127	10.54	119.2						mitochondrial electron transport, ubiquinol to cytochrome c (GO:0006122)	GO_Biological_Process_2021	0.0002766	0.02783	17.03	139.6
histone H4-K16 acetylation (GO:0043984)	GO_Biological_Process_2021	0.0003196	0.03041	14.74	118.7						Mitochondrial Protein Import R-HSA-1268020	Reactome_2022	2.8017e-07	2.0196e-05	7.805	117.8
positive regulation of lymphocyte activation (GO:0051251)	GO_Biological_Process_2021	3.3538e-05	0.008535	11.49	118.4						regulation of cellular response to osmotic stress (GO:0106049)	GO_Biological_Process_2021	0.007762	0.3052	22.64	110
positive regulation of vascular endothelial cell proliferation (GO:1905564)	GO_Biological_Process_2021	0.001435	0.05791	16.54	108.3						diaphragm development (GO:0060539)	GO_Biological_Process_2021	0.007762	0.3052	22.64	110
positive regulation of adaptive immune response based on somatic recombination of immune receptors built from immunoglobulin superfamily domains (GO:0002824)	GO_Biological_Process_2021	0.001435	0.05791	16.54	108.3						IRS Activation R-HSA-74713	Reactome_2022	0.007762	0.2487	22.64	110
DNA replication-independent nucleosome organization (GO:0034724)	GO_Biological_Process_2021	0.001435	0.05791	16.54	108.3						fatty acid beta-oxidation (GO:0006635)	GO_Biological_Process_2021	1.8733e-06	0.000319	8.183	107.9
Chk1/Chk2(Cds1) Mediated Inactivation Of Cyclin B:Cdk1 Complex R-HSA-75035	Reactome_2022	0.001435	0.02528	16.54	108.3						regulation of mitochondrial membrane permeability (GO:0046902)	GO_Biological_Process_2021	0.0001593	0.0196	12.18	106.5
Generation Of Second Messenger Molecules R-HSA-202433	Reactome_2022	0.0002449	0.008817	10.26	85.31						aerobic respiration (GO:0009060)	GO_Biological_Process_2021	0.0002659	0.02783	10.66	87.76
cellular response to interferon-gamma (GO:0071346)	GO_Biological_Process_2021	1.8858e-06	0.00192	6.197	81.68						urea cycle (GO:0000050)	GO_Biological_Process_2021	0.002427	0.1628	14.58	87.76
Immune System R-HSA-168256	Reactome_2022	3.3091e-13	2.74e-10	2.782	79.95						fatty acid beta-oxidation using acyl-CoA dehydrogenase (GO:0033539)	GO_Biological_Process_2021	0.002427	0.1628	14.58	87.76
Interleukin-12 Signaling R-HSA-9020591	Reactome_2022	0.0001273	0.006201	8.768	78.64						Urea Cycle R-HSA-70635	Reactome_2022	0.002427	0.09997	14.58	87.76
interferon-gamma-mediated signaling pathway (GO:0060333)	GO_Biological_Process_2021	2.8833e-05	0.008535	7.438	77.76						fatty acid catabolic process (GO:0009062)	GO_Biological_Process_2021	4.613e-06	0.0007295	6.413	78.8
regulation of keratinocyte differentiation (GO:0045616)	GO_Biological_Process_2021	0.0003286	0.03041	9.552	76.61						Protein Repair R-HSA-5676934	Reactome_2022	0.01142	0.3407	16.98	75.92
positive regulation of DNA-templated transcription, elongation (GO:0032786)	GO_Biological_Process_2021	0.0009582	0.04798	10.53	73.17						Molybdenum Cofactor Biosynthesis R-HSA-947581	Reactome_2022	0.01142	0.3407	16.98	75.92
Gene And Protein Expression By JAK-STAT Signaling After Interleukin-12 Stimulation R-HSA-8950505	Reactome_2022	0.0003778	0.01144	9.233	72.77						TP53 Regulates Metabolic Genes R-HSA-5628897	Reactome_2022	3.2409e-06	0.0002156	5.99	75.71
RUNX1 Interacts With Co-Factors Whose Precise Effect On RUNX1 Targets Is Not Known R-HSA-8939243	Reactome_2022	0.0003778	0.01144	9.233	72.77						Pyruvate Metabolism And Citric Acid (TCA) Cycle R-HSA-71406	Reactome_2022	2.0852e-05	0.001127	6.861	73.94
Regulation Of TNFR1 Signaling R-HSA-5357905	Reactome_2022	0.0003778	0.01144	9.233	72.77						Peroxisomal Protein Import R-HSA-9033241	Reactome_2022	1.1402e-05	0.0007045	6.481	73.77
interleukin-12-mediated signaling pathway (GO:0035722)	GO_Biological_Process_2021	0.0001639	0.02086	8.329	72.6						mitochondrial membrane organization (GO:0007006)	GO_Biological_Process_2021	0.0002611	0.02783	7.882	65.03
TNFR1-induced NFkappaB Signaling Pathway R-HSA-5357956	Reactome_2022	0.001117	0.02154	10.05	68.3						hexose metabolic process (GO:0019318)	GO_Biological_Process_2021	0.0001489	0.01939	7.041	62.05
cellular response to interleukin-12 (GO:0071349)	GO_Biological_Process_2021	0.0002084	0.02496	7.932	67.23						glomerular visceral epithelial cell differentiation (GO:0072112)	GO_Biological_Process_2021	0.004263	0.236	11.34	61.86
regulation of cytokine-mediated signaling pathway (GO:0001959)	GO_Biological_Process_2021	5.3547e-05	0.009911	6.76	66.48						protein import into peroxisome matrix (GO:0016558)	GO_Biological_Process_2021	0.004263	0.236	11.34	61.86
regulation of transcription elongation from RNA polymerase II promoter (GO:0034243)	GO_Biological_Process_2021	0.001292	0.05791	9.611	63.92						tricarboxylic acid metabolic process (GO:0072350)	GO_Biological_Process_2021	0.004263	0.236	11.34	61.86
cytokine-mediated signaling pathway (GO:0019221)	GO_Biological_Process_2021	8.7512e-09	1.7817e-05	3.396	63.01						cellular respiration (GO:0045333)	GO_Biological_Process_2021	0.0001743	0.02031	6.84	59.2
Cytokine Signaling In Immune System R-HSA-1280215	Reactome_2022	1.698e-08	7.0295e-06	3.175	56.81						Translation R-HSA-72766	Reactome_2022	1.7311e-07	1.3613e-05	3.567	55.54
regulation of megakaryocyte differentiation (GO:0045652)	GO_Biological_Process_2021	0.0004007	0.03233	6.938	54.27						Mitochondrial Iron-Sulfur Cluster Biogenesis R-HSA-1362409	Reactome_2022	0.005425	0.1877	10.2	53.22
RHOJ GTPase Cycle R-HSA-9013409	Reactome_2022	0.0004007	0.01144	6.938	54.27						mitochondrial cytochrome c oxidase assembly (GO:0033617)	GO_Biological_Process_2021	0.002256	0.1611	8.513	51.88
Interleukin-12 Family Signaling R-HSA-447115	Reactome_2022	0.0004007	0.01144	6.938	54.27						Metabolism R-HSA-1430728	Reactome_2022	5.7082e-11	4.9376e-09	2.138	50.43
Activation Of BH3-only Proteins R-HSA-114452	Reactome_2022	0.001935	0.03204	8.501	53.11						Peroxisomal Lipid Metabolism R-HSA-390918	Reactome_2022	0.001284	0.05552	7.104	47.3
Programmed Cell Death R-HSA-5357801	Reactome_2022	5.678e-06	0.0009403	4.394	53.07						positive regulation of mitochondrial translation (GO:0070131)	GO_Biological_Process_2021	0.006759	0.3052	9.273	46.34
Intrinsic Pathway For Apoptosis R-HSA-109606	Reactome_2022	0.0004431	0.01221	6.796	52.48						Heme Biosynthesis R-HSA-189451	Reactome_2022	0.006759	0.2249	9.273	46.34
regulation of tumor necrosis factor-mediated signaling pathway (GO:0010803)	GO_Biological_Process_2021	0.0005914	0.03884	6.403	47.59						VEGF Binds To VEGFR Leading To Receptor Dimerization R-HSA-195399	Reactome_2022	0.02053	0.538	11.32	43.98
Interferon Gamma Signaling R-HSA-877300	Reactome_2022	0.0001988	0.00823	5.504	46.91						Metabolism Of Ingested SeMet, Sec, MeSec Into H2Se R-HSA-2408508	Reactome_2022	0.02053	0.538	11.32	43.98
Interleukin-10 Signaling R-HSA-6783783	Reactome_2022	0.001228	0.0226	6.921	46.39						heme biosynthetic process (GO:0006783)	GO_Biological_Process_2021	0.003254	0.2001	7.566	43.34
RHOQ GTPase Cycle R-HSA-9013406	Reactome_2022	0.0006485	0.01678	6.282	46.11						Mitochondrial Calcium Ion Transport R-HSA-8949215	Reactome_2022	0.003254	0.128	7.566	43.34
positive regulation of T cell activation (GO:0050870)	GO_Biological_Process_2021	0.0003944	0.03233	5.724	44.87						activation of protein kinase B activity (GO:0032148)	GO_Biological_Process_2021	0.001752	0.1338	6.557	41.61
regulation of DNA-templated transcription, initiation (GO:2000142)	GO_Biological_Process_2021	0.0007756	0.04365	6.053	43.35						respiratory chain complex IV assembly (GO:0008535)	GO_Biological_Process_2021	0.003851	0.2304	7.168	39.85
RNA metabolic process (GO:0016070)	GO_Biological_Process_2021	0.0001464	0.01988	4.547	40.14						protein transmembrane import into intracellular organelle (GO:0044743)	GO_Biological_Process_2021	0.002028	0.1497	6.314	39.15
response to interferon-gamma (GO:0034341)	GO_Biological_Process_2021	0.0005849	0.03884	5.331	39.68						porphyrin-containing compound biosynthetic process (GO:0006779)	GO_Biological_Process_2021	0.004518	0.244	6.809	36.77
antigen processing and presentation of exogenous peptide antigen via MHC class II (GO:0019886)	GO_Biological_Process_2021	0.0003853	0.03233	4.951	38.92						protein targeting to mitochondrion (GO:0006626)	GO_Biological_Process_2021	0.0009507	0.07796	4.984	34.68
FOXO-mediated Transcription R-HSA-9614085	Reactome_2022	0.001087	0.02154	5.641	38.5						Cytoprotection By HMOX1 R-HSA-9707564	Reactome_2022	0.001179	0.05368	4.784	32.26
antigen processing and presentation of peptide antigen via MHC class II (GO:0002495)	GO_Biological_Process_2021	0.0004417	0.03233	4.843	37.41						translation (GO:0006412)	GO_Biological_Process_2021	4.8499e-05	0.006711	3.176	31.55
RNA processing (GO:0006396)	GO_Biological_Process_2021	9.8694e-05	0.01546	4.033	37.2						Mitochondrial Fatty Acid Beta-Oxidation R-HSA-77289	Reactome_2022	0.003456	0.13	5.498	31.16
regulation of defense response (GO:0031347)	GO_Biological_Process_2021	0.0007302	0.04248	5.119	36.97						fatty acid oxidation (GO:0019395)	GO_Biological_Process_2021	0.001448	0.1145	4.6	30.07
Death Receptor Signaling R-HSA-73887	Reactome_2022	0.0002103	0.008292	4.334	36.7						peroxisomal membrane transport (GO:0015919)	GO_Biological_Process_2021	0.006973	0.3052	5.92	29.4
Toll Like Receptor 4 (TLR4) Cascade R-HSA-166016	Reactome_2022	0.0002229	0.00839	4.3	36.16						melanosome organization (GO:0032438)	GO_Biological_Process_2021	0.006973	0.3052	5.92	29.4
Toll-like Receptor Cascades R-HSA-168898	Reactome_2022	0.000171	0.007866	4.08	35.39						monocarboxylic acid catabolic process (GO:0072329)	GO_Biological_Process_2021	0.006973	0.3052	5.92	29.4
antigen processing and presentation of exogenous peptide antigen (GO:0002478)	GO_Biological_Process_2021	0.0005388	0.03783	4.689	35.29						Synthesis Of Pyrophosphates In Cytosol R-HSA-1855167	Reactome_2022	0.03176	0.6701	8.487	29.28
mRNA processing (GO:0006397)	GO_Biological_Process_2021	3.2754e-05	0.008535	3.4	35.11						rRNA Processing In Mitochondrion R-HSA-8868766	Reactome_2022	0.03176	0.6701	8.487	29.28
cellular response to cytokine stimulus (GO:0071345)	GO_Biological_Process_2021	2.2592e-05	0.008535	2.861	30.6						Signal Attenuation R-HSA-74749	Reactome_2022	0.03176	0.6701	8.487	29.28
Innate Immune System R-HSA-168249	Reactome_2022	4.3481e-06	0.0009001	2.35	29.01						STAT5 Activation Downstream Of FLT3 ITD Mutants R-HSA-9702518	Reactome_2022	0.03176	0.6701	8.487	29.28
mRNA splicing, via spliceosome (GO:0000398)	GO_Biological_Process_2021	0.0001386	0.01988	3.263	28.99						inner mitochondrial membrane organization (GO:0007007)	GO_Biological_Process_2021	0.00267	0.1739	4.762	28.22
MyD88 Cascade Initiated On Plasma Membrane R-HSA-975871	Reactome_2022	0.00172	0.02906	4.369	27.81						organophosphate biosynthetic process (GO:0090407)	GO_Biological_Process_2021	0.00492	0.2594	5.012	26.64
Signaling By Interleukins R-HSA-449147	Reactome_2022	7.7349e-05	0.004927	2.763	26.15						Cellular Response To Chemical Stress R-HSA-9711123	Reactome_2022	0.000253	0.01287	3.095	25.63
Processing Of Capped Intron-Containing Pre-mRNA R-HSA-72203	Reactome_2022	0.0004571	0.01221	3.185	24.49						Erythrocytes Take Up Carbon Dioxide And Release Oxygen R-HSA-1237044	Reactome_2022	0.0381	0.6865	7.544	24.65
cellular response to tumor necrosis factor (GO:0071356)	GO_Biological_Process_2021	0.0007932	0.04365	3.361	24						WNT5A-dependent Internalization Of FZD2, FZD5 And ROR2 R-HSA-5140745	Reactome_2022	0.0381	0.6865	7.544	24.65
SARS-CoV-2-host Interactions R-HSA-9705683	Reactome_2022	0.0008629	0.01985	3.324	23.45						Beta-oxidation Of Very Long Chain Fatty Acids R-HSA-390247	Reactome_2022	0.0381	0.6865	7.544	24.65
Adaptive Immune System R-HSA-1280218	Reactome_2022	6.3737e-05	0.004431	2.364	22.84						Mitochondrial Fatty Acid Beta-Oxidation Of Saturated Fatty Acids R-HSA-77286	Reactome_2022	0.0381	0.6865	7.544	24.65
RNA splicing, via transesterification reactions with bulged adenosine as nucleophile (GO:0000377)	GO_Biological_Process_2021	0.0006441	0.04098	3.063	22.51						fatty acid metabolic process (GO:0006631)	GO_Biological_Process_2021	0.0008968	0.07637	3.339	23.43
Interferon Signaling R-HSA-913531	Reactome_2022	0.001018	0.02154	3.253	22.42						Fatty Acid Metabolism R-HSA-8978868	Reactome_2022	0.0004839	0.02325	3.029	23.13
Transcriptional Regulation By RUNX1 R-HSA-8878171	Reactome_2022	0.001194	0.02248	3.185	21.44						anion transmembrane transport (GO:0098656)	GO_Biological_Process_2021	0.003034	0.1919	3.985	23.1
inflammatory response (GO:0006954)	GO_Biological_Process_2021	0.0009663	0.04798	3.081	21.39						mitochondrion organization (GO:0007005)	GO_Biological_Process_2021	0.000543	0.04809	2.991	22.49
proteolysis (GO:0006508)	GO_Biological_Process_2021	0.000729	0.04248	2.879	20.8						dicarboxylic acid metabolic process (GO:0043648)	GO_Biological_Process_2021	0.005717	0.2944	4.013	20.72
Chromatin Modifying Enzymes R-HSA-3247509	Reactome_2022	0.001296	0.02332	2.971	19.75						Detoxification Of Reactive Oxygen Species R-HSA-3299685	Reactome_2022	0.01575	0.4393	4.537	18.83
Transcriptional Regulation By TP53 R-HSA-3700989	Reactome_2022	0.0007137	0.01791	2.664	19.3						Lysosome Vesicle Biogenesis R-HSA-432720	Reactome_2022	0.01575	0.4393	4.537	18.83
SARS-CoV Infections R-HSA-9679506	Reactome_2022	0.001105	0.02154	2.549	17.35						CD28 Dependent PI3K/Akt Signaling R-HSA-389357	Reactome_2022	0.02718	0.6621	5.098	18.38
Signal Transduction R-HSA-162582	Reactome_2022	0.0001074	0.006082	1.712	15.65						cholesterol metabolic process (GO:0008203)	GO_Biological_Process_2021	0.006571	0.3052	3.414	17.15
regulation of cell population proliferation (GO:0042127)	GO_Biological_Process_2021	0.0006729	0.04152	2.086	15.24						mTORC1-mediated Signaling R-HSA-166208	Reactome_2022	0.03042	0.6701	4.855	16.96
neutrophil mediated immunity (GO:0002446)	GO_Biological_Process_2021	0.001403	0.05791	2.284	15.01						Sulfur Amino Acid Metabolism R-HSA-1614635	Reactome_2022	0.03747	0.6865	4.432	14.56
regulation of transcription by RNA polymerase II (GO:0006357)	GO_Biological_Process_2021	0.0002302	0.02604	1.704	14.27						Constitutive Signaling By AKT1 E17K In Cancer R-HSA-5674400	Reactome_2022	0.03747	0.6865	4.432	14.56
positive regulation of transcription by RNA polymerase II (GO:0045944)	GO_Biological_Process_2021	0.001012	0.04908	1.949	13.44						VEGFR2 Mediated Vascular Permeability R-HSA-5218920	Reactome_2022	0.04128	0.7288	4.247	13.54
RNA Polymerase II Transcription R-HSA-73857	Reactome_2022	0.0007375	0.01796	1.811	13.06						Metabolism Of Porphyrins R-HSA-189445	Reactome_2022	0.04528	0.7834	4.077	12.62
Gene Expression (Transcription) R-HSA-74160	Reactome_2022	0.0008023	0.01898	1.765	12.58						Metabolism Of Amino Acids And Derivatives R-HSA-71291	Reactome_2022	0.004459	0.1607	2.003	10.84
positive regulation of transcription, DNA-templated (GO:0045893)	GO_Biological_Process_2021	0.001407	0.05791	1.797	11.8						Biosynthesis Of N-glycan Precursor (Dolichol LLO) And Transfer To Protein R-HSA-446193	Reactome_2022	0.0232	0.5903	2.88	10.84
Disease R-HSA-1643685	Reactome_2022	0.001027	0.02154	1.682	11.58						Synthesis Of Substrates In N-glycan Biosythesis R-HSA-446219	Reactome_2022	0.03443	0.6865	2.934	9.885
Generic Transcription Pathway R-HSA-212436	Reactome_2022	0.001556	0.02685	1.786	11.54						Signaling By VEGF R-HSA-194138	Reactome_2022	0.02756	0.6621	2.512	9.022

## Sheet: S8 - CKD progression 
Differentially expressed genes in the setting of Progressive CKD
Upregulated Genes				Downregulated Genes
Symbol	Adjusted p value	Log2Rat		Symbol	Adjusted p value	Log2Rat
CCL19	0.0263231	4.66063		LYRM7	0.0453735	-0.279254
MS4A1	0.030193	3.85044		MAGI3	0.0427364	-0.298905
P2RY10	0.0270075	3.82663		LINC00844	0.0498038	-0.301224
FCRLA	0.0245	3.66512		RTN4	0.0489313	-0.302547
TIGIT	0.0371802	3.66164		AKTIP	0.0432545	-0.304705
GPR15	0.0250179	3.49393		PIGF	0.0429855	-0.304811
CD2	0.0352586	3.39692		ZMAT5	0.0491808	-0.325034
IL7R	0.0359003	3.28963		LOC100506127	0.0491646	-0.335326
CXCR2P1	0.0466209	3.27776		COX7A2L	0.0469944	-0.338138
CCR7	0.0270075	3.22552		PRPF18	0.0429922	-0.340128
CD52	0.0252401	3.21603		MSI2	0.0478574	-0.354851
RAC2	0.0434136	3.13377		NSUN6	0.0461619	-0.357097
ACKR1	0.0270075	3.11352		METAP1D	0.0383424	-0.357212
CCL21	0.0371802	3.08428		TIGD6	0.0446962	-0.362959
IKZF1	0.0330049	2.9553		AMZ2	0.0464521	-0.365209
C3	0.0359003	2.92454		TRPM7	0.0487965	-0.365364
NNMT	0.0344042	2.91868		SDHAP1	0.0383117	-0.367703
LYZ	0.0250179	2.90495		FAM151B	0.0371802	-0.36779
FCRL1	0.0302219	2.8946		LOC101929259	0.0383424	-0.376829
CD48	0.0245	2.87692		GMPR2	0.0371802	-0.378443
CD37	0.0245	2.83103		OTUD6B-AS1	0.0446962	-0.38719
SASH3	0.0343809	2.80786		ZC3H8	0.0434136	-0.396853
ICOS	0.0245	2.78065		CALM1	0.0359003	-0.398515
SELL	0.0371802	2.76193		CALB2	0.0474673	-0.403912
CORO1A	0.0341507	2.75076		COQ5	0.0452047	-0.413505
LINC01215	0.0245	2.73867		CXorf40B	0.0270075	-0.413787
HSPA7	0.0336096	2.66896		NNT-AS1	0.0414623	-0.419715
IL2RB	0.0370166	2.65963		RWDD2B	0.0359003	-0.421826
HOPX	0.0434136	2.64683		ZNF485	0.0351716	-0.421914
GZMB	0.0343809	2.60865		ABCA5	0.0374692	-0.423432
RHOH	0.0351716	2.59227		ZBED3-AS1	0.0488085	-0.4244
LSP1	0.0280916	2.58531		PCBD2	0.0401848	-0.428051
SIT1	0.026309	2.57902		HDDC2	0.0453735	-0.42814
MPEG1	0.0245	2.57456		ACOX3	0.0336569	-0.428375
LAPTM5	0.0270075	2.57355		CBR4	0.0466209	-0.4293
SIRPG	0.0245	2.56519		AICDA	0.0359003	-0.433915
LCP1	0.0250179	2.54817		NDUFAF6	0.0389791	-0.43519
CLEC10A	0.0245	2.5422		HAX1	0.0488085	-0.435365
SH2D1A	0.0270075	2.53038		IQCH-AS1	0.0488085	-0.438107
GPR174	0.039754	2.52847		STK16	0.0371802	-0.440492
TMC8	0.0336039	2.52397		GOT2	0.0410728	-0.441697
GPR183	0.0245	2.51672		PLGLB2	0.0358471	-0.449463
FAM26F	0.0466209	2.50349		C12orf29	0.0396662	-0.449577
FCER1A	0.0330049	2.50168		RMDN1	0.0434136	-0.451984
SELPLG	0.0306445	2.48652		YIPF4	0.0434136	-0.45354
PAX5	0.0270075	2.47212		FBXO8	0.0303692	-0.454416
ARHGAP9	0.0246264	2.4672		PEX12	0.0401848	-0.455622
CD96	0.0351716	2.46231		NFU1	0.0466209	-0.455887
CD180	0.0268274	2.46214		CCNYL1	0.0437768	-0.457053
CD53	0.03644	2.45969		KREMEN1	0.0488085	-0.460328
ARL4C	0.0245	2.43293		HS2ST1	0.0463268	-0.46069
GAPT	0.022073	2.43025		TMEM116	0.0371802	-0.461218
HLA-DQA1	0.0245	2.42575		PIGV	0.0488085	-0.461716
C16orf54	0.0321655	2.41333		COASY	0.0371802	-0.461801
IL10RA	0.0245	2.38787		DUS4L	0.0356026	-0.463533
HAPLN3	0.0245	2.38309		PROSC	0.0359003	-0.466748
S1PR4	0.0370166	2.38122		SNX5	0.0438667	-0.468447
ITK	0.0323544	2.37805		DLAT	0.0383424	-0.469786
TPSB2	0.0391674	2.31374		PRPSAP2	0.0434136	-0.470617
GPR171	0.0263231	2.31341		PTCD2	0.0464521	-0.471002
TBC1D10C	0.0275842	2.28995		PRR3	0.0371802	-0.471589
ITGB6	0.0417531	2.28708		PIGH	0.0388181	-0.471867
EVI2B	0.0417531	2.28577		SLC19A2	0.0389791	-0.472242
FUT7	0.0245	2.28342		ZNF57	0.0492113	-0.480997
THBS2	0.0299221	2.28225		PAX6	0.0490366	-0.481991
PARVG	0.0250179	2.27858		FAM174A	0.0477142	-0.48263
CD40LG	0.0245	2.26083		LOC100506100	0.0396662	-0.495832
CSF2RB	0.0388866	2.24915		MPP5	0.0359003	-0.496614
POU2F2	0.0245	2.23768		STBD1	0.0401848	-0.497422
P2RY13	0.0351716	2.23147		ZNF433	0.0401848	-0.503889
CD1C	0.0250179	2.22813		TRMT11	0.0464521	-0.505553
GPR18	0.0245	2.20538		ELOVL7	0.0493821	-0.508807
ARHGAP30	0.0351716	2.20199		GFM1	0.048058	-0.515129
FAM78A	0.0321655	2.19235		ATP5S	0.0325271	-0.51707
LIMD2	0.0245	2.18997		SDHD	0.0378456	-0.518144
CD44	0.0245	2.18591		GFM2	0.0374692	-0.522705
TIFAB	0.0245	2.1758		OARD1	0.0306445	-0.522812
CCR2	0.0487965	2.1629		LOC101927901	0.0466209	-0.524996
RUNX3	0.0245	2.1614		ACADL	0.0434136	-0.531805
WFDC2	0.0330049	2.15315		MRPL40	0.0434136	-0.537381
MNDA	0.0245	2.15259		LARP4	0.0359003	-0.542835
ACAP1	0.0359003	2.15197		SEPSECS	0.0446962	-0.543199
BIN2	0.0299221	2.13911		ISOC1	0.0471214	-0.543866
DOK2	0.0370166	2.13689		SENP8	0.0245	-0.543961
ITGAX	0.0245	2.13633		PDZRN3	0.0374692	-0.544613
TLR8	0.0245	2.12821		LOC150935	0.0245	-0.54571
CCND2	0.0371802	2.11778		PDCL3P4	0.0370166	-0.546419
CTSG	0.0377851	2.1095		C9orf43	0.0389791	-0.550491
SERPINF1	0.0245	2.1069		MCMDC2	0.0369046	-0.553398
CCDC80	0.0371802	2.10188		FRMPD1	0.0442591	-0.553471
TNFAIP8L2	0.0245	2.09138		RAG1	0.0457968	-0.557579
CCR5	0.0374692	2.09011		FBXO22	0.0370166	-0.558968
C6orf141	0.0466209	2.08981		BCCIP	0.0374692	-0.55927
CD3D	0.0250179	2.0873		LOC339298	0.0416792	-0.568735
TYROBP	0.0318262	2.0751		FAM47E-STBD1	0.0383424	-0.568862
BTLA	0.0250179	2.07485		DCLRE1A	0.0356026	-0.57449
EVI2A	0.0245	2.07261		LINC01024	0.0270075	-0.57554
GGTA1P	0.042236	2.06666		CCNB1IP1	0.0351716	-0.576918
HSPB6	0.0344042	2.06304		HACL1	0.0446887	-0.577492
CCR4	0.0245	2.05663		TRPV1	0.0446962	-0.5775
FPR3	0.0279322	2.05238		TPD52	0.0434136	-0.578135
CD3E	0.0429922	2.04677		MRPL39	0.0402264	-0.582209
MYO1G	0.0351716	2.04521		PIGP	0.0374692	-0.58596
CD86	0.0299221	2.03167		FAM162A	0.0371802	-0.587604
MS4A14	0.0371802	2.03153		PEX7	0.029604	-0.590336
MS4A7	0.0412982	2.02656		LIAS	0.0434136	-0.592236
PTPRC	0.0306445	2.02406		PP7080	0.0434136	-0.592905
ITGAL	0.0299221	2.01626		DNAJC5G	0.0374692	-0.593032
TAGAP	0.0263231	2.0161		FAM86JP	0.0401042	-0.596452
C1S	0.0363138	2.00658		FIRRE	0.0412784	-0.599796
CD28	0.0302219	2.00309		MTMR8	0.0466209	-0.600947
ITGBL1	0.0245	2.00121		SCUBE1	0.0446962	-0.601241
HCLS1	0.0371802	1.99985		VWA5B1	0.0497528	-0.602421
FGD2	0.0378456	1.99854		NMRK1	0.0383465	-0.602773
ZAP70	0.0430441	1.98917		DICER1-AS1	0.0371802	-0.607138
NAPSB	0.0245	1.98552		DNAJC19	0.0277214	-0.608126
IRF8	0.0245	1.98267		CDKN2AIPNL	0.0371802	-0.609296
EMB	0.0330049	1.98147		TFB2M	0.0488085	-0.609737
SIGLEC1	0.048323	1.97972		C1orf115	0.0326719	-0.609985
PI15	0.0492113	1.96918		ANXA9	0.0383117	-0.614221
PLD4	0.0245	1.96642		MRPL35	0.0477142	-0.616537
RNASE6	0.0325271	1.96174		SFXN5	0.0486485	-0.617439
PPP1R1B	0.0365274	1.95821		C11orf1	0.0336569	-0.619224
PLEK	0.0356026	1.94801		PCYOX1	0.0493821	-0.621556
CCL2	0.041459	1.94303		ZC2HC1C	0.0306445	-0.622082
BCL2A1	0.0250304	1.94207		NAP1L2	0.0453735	-0.622124
NLGN4X	0.0250179	1.93905		ANGPT1	0.0330049	-0.627059
DEF6	0.0383424	1.93417		NUDT6	0.0389791	-0.627775
DGKA	0.0371992	1.93175		PAOX	0.0490366	-0.628745
MMP9	0.0245	1.93055		PEBP1	0.0354561	-0.63055
FAM129C	0.0245	1.92911		USP51	0.0388866	-0.640212
CD247	0.0245	1.92076		TMEM139	0.0371802	-0.642627
PLTP	0.0359257	1.92065		AKR1D1	0.0359003	-0.644095
HLA-DRA	0.0370166	1.91953		ENTPD3-AS1	0.0374692	-0.647607
CTLA4	0.0245	1.90221		HEPACAM2	0.0374692	-0.64797
AOAH	0.0245	1.90187		SNTG1	0.0371802	-0.649116
MYO1F	0.0359003	1.89621		TRAM2-AS1	0.0419354	-0.652422
MS4A6A	0.0334952	1.89339		C6orf203	0.0464521	-0.656365
ITGB2	0.0446962	1.88805		C1orf101	0.0434136	-0.656679
CD300LF	0.0359003	1.88628		TRPM1	0.0388866	-0.656707
CYBB	0.0299221	1.88602		TPI1P3	0.0446962	-0.657968
TNFRSF4	0.0488085	1.88585		COQ3	0.0491828	-0.666168
CD6	0.0337747	1.87398		LYRM1	0.0245	-0.666771
RGS18	0.048058	1.87365		THAP9	0.0263231	-0.671943
BATF	0.0396662	1.86852		ZNF442	0.0444556	-0.673797
HCST	0.0370166	1.84851		CPEB3	0.0337537	-0.67681
GFRA1	0.029604	1.84641		RASSF8	0.0351716	-0.67831
C10orf105	0.0389791	1.84408		HEXA-AS1	0.0467733	-0.681298
C11orf21	0.0383465	1.84147		BCAR3	0.0302219	-0.682713
CSF1R	0.0306445	1.8278		PET117	0.0493821	-0.684373
NCKAP1L	0.0337747	1.82756		COX5A	0.048323	-0.688012
FCN1	0.0388866	1.82717		ARL6	0.0431139	-0.688494
IL16	0.0350448	1.82536		SERHL	0.0417736	-0.6906
PIK3CG	0.0330049	1.81576		NUDT16P1	0.0245	-0.692002
TCL1A	0.0465728	1.81072		TMEM44-AS1	0.0359003	-0.694963
C3AR1	0.0382179	1.80203		ADCY10	0.0466209	-0.696027
RASSF5	0.0270075	1.80166		LINC00467	0.0245	-0.696137
CX3CR1	0.0245	1.79744		WWOX	0.0271252	-0.697598
TNFSF8	0.0431688	1.78677		CELF3	0.0492113	-0.702489
CD5	0.0245	1.78146		MEIOB	0.0279322	-0.703019
TRAT1	0.0383424	1.78012		NET1	0.0325271	-0.703805
NCF2	0.0344042	1.76303		RHBG	0.0359003	-0.705424
ARHGAP22	0.0245	1.74957		NKIRAS1	0.0359003	-0.709238
POM121L9P	0.0245	1.74872		C11orf71	0.0330049	-0.709649
CCDC88B	0.0371802	1.74691		RRAGD	0.0354183	-0.710976
PTPRCAP	0.0245	1.7403		CHPT1	0.0493821	-0.712633
ARHGDIB	0.0431688	1.73586		TRMT10A	0.048058	-0.722419
KLRB1	0.046813	1.72726		ATP4B	0.0425112	-0.723716
SP140	0.0358459	1.71915		NUDT7	0.0321655	-0.7304
LINC00861	0.0250179	1.71883		D2HGDH	0.0388866	-0.736115
PARP15	0.0263231	1.71464		DGAT2L6	0.0452047	-0.740517
FCGR2C	0.0270075	1.71307		LOC100506314	0.0306445	-0.741029
CYTH4	0.0280916	1.70858		RAET1E	0.0488085	-0.741784
C1R	0.0446887	1.70001		LRIT3	0.0245	-0.743247
AHNAK2	0.0245	1.69781		KLHL32	0.0330049	-0.747129
LUM	0.0359003	1.69399		ERICH2	0.0416792	-0.747908
FERMT3	0.0355559	1.69118		ZNF833P	0.0329314	-0.749337
CELF2	0.0383117	1.6903		C11orf65	0.0396662	-0.754231
SPI1	0.0245	1.68846		PXDNL	0.0434136	-0.762273
TMSB10	0.0359003	1.68245		FLT1	0.0428613	-0.774697
THEMIS2	0.0343809	1.6806		CDKL1	0.0412784	-0.780768
PSTPIP1	0.0326719	1.67915		KRT85	0.0250179	-0.783131
NCF4	0.0396662	1.67133		SLC17A5	0.0388866	-0.783175
LAIR1	0.0245	1.66629		MAOA	0.0488085	-0.784112
SOX9	0.0354183	1.66443		C3orf20	0.0370166	-0.78555
CTSW	0.0390683	1.66322		AURKC	0.0334988	-0.788181
PYHIN1	0.0245	1.66315		ADAMTS14	0.0370166	-0.799996
MMP2	0.0492113	1.66004		NUDT16	0.0402335	-0.802373
FAM177B	0.0390683	1.65896		GEMIN8P4	0.0488085	-0.804112
ADAM19	0.0270075	1.64917		SLC9A2	0.0369868	-0.811524
TPSAB1	0.0431639	1.64765		LOC728730	0.0245	-0.817824
PTGIR	0.0401848	1.63658		LINC01006	0.0488085	-0.823554
SAMHD1	0.0398012	1.6364		SYCP3	0.0451704	-0.824743
IL2RG	0.0350448	1.63621		GCNT2	0.0245	-0.825179
GABRP	0.0263231	1.63041		ADAL	0.0245	-0.827454
GGT5	0.0396662	1.62608		SLAMF9	0.0492113	-0.828152
VPREB3	0.0473311	1.61789		MCF2L-AS1	0.0299221	-0.829028
LOC100506585	0.0441001	1.60926		STARD8	0.0473311	-0.830318
RASSF2	0.0356026	1.5978		NUDT4	0.0410728	-0.831364
PRAM1	0.0268274	1.59649		NUDT4P2	0.0495546	-0.833821
IGSF6	0.0246264	1.59559		NAT1	0.0371802	-0.834589
S100B	0.0245	1.59235		SEMA3B	0.0466209	-0.837392
C2CD4A	0.0306445	1.58992		PCBD1	0.0488085	-0.840386
CD74	0.0396662	1.58524		SYN3	0.0437768	-0.843781
NRROS	0.0306445	1.58171		GABRG1	0.0466269	-0.847209
RASGRP2	0.0412784	1.57097		NUDT4P1	0.0410728	-0.849161
LCP2	0.0299221	1.5707		NUDT13	0.0344708	-0.854482
GUCY2F	0.0489924	1.56894		TRIM55	0.0390869	-0.859425
TUBA1A	0.029604	1.56423		CYB5A	0.0374692	-0.871046
TIMP1	0.0356026	1.56318		BAGE2	0.0477069	-0.872775
PYCARD	0.0451704	1.56092		BAGE3	0.0477069	-0.872775
TNFRSF1B	0.0370166	1.5607		DSCAM	0.0380919	-0.880177
MMRN1	0.0374692	1.5587		LOC100289361	0.0388866	-0.882124
CD4	0.0359003	1.55639		GLUD1P7	0.0318262	-0.883438
C1QA	0.048058	1.55422		FBXO15	0.0245	-0.884215
CD300E	0.0263231	1.55378		GRM4	0.0495864	-0.888478
TSPAN32	0.0466209	1.55375		USH1G	0.0372037	-0.905792
TREM2	0.0337747	1.55197		ZMAT4	0.0317967	-0.907404
EHBP1L1	0.048323	1.5484		GHR	0.0374692	-0.908619
FCER1G	0.0312031	1.548		BAIAP2	0.0492113	-0.910093
CTSS	0.0360225	1.54253		ST3GAL6	0.0362678	-0.911865
CCL5	0.0491828	1.53591		FLJ37035	0.0488085	-0.912069
LY86	0.0245	1.53203		TNS4	0.0359003	-0.912431
GNA15	0.0388866	1.53106		CAT	0.0306445	-0.913977
VIM	0.0410728	1.52999		PDP2	0.0395602	-0.915582
ARHGAP15	0.0245	1.52943		TBC1D29	0.0431639	-0.917971
GPR65	0.0245	1.52781		SLC2A1-AS1	0.0245	-0.923847
LRRN4	0.0299221	1.52562		SLC25A33	0.0492113	-0.929132
TLR7	0.0371802	1.52113		WDSUB1	0.0370166	-0.929517
PTAFR	0.0245	1.51907		OLAH	0.0337747	-0.931328
ADAMTS10	0.0359003	1.51696		TMEM61	0.0491828	-0.936276
CD69	0.0356026	1.51503		FDX1	0.0359003	-0.938175
ADRB2	0.0354561	1.51475		ANKRD46	0.0245	-0.960268
CD1D	0.025633	1.50669		KLHL3	0.0317967	-0.963096
ADCY7	0.0330049	1.4993		RTTN	0.0432203	-0.971622
CD84	0.0245	1.49804		TMEM184A	0.0464521	-0.976509
DOCK2	0.0245	1.49357		MPC1	0.0465728	-0.979552
SPHK1	0.0351716	1.49085		LINC00964	0.0279322	-0.982445
LAT2	0.0245	1.48551		PFKFB1	0.0359003	-0.983658
CMTM3	0.0337537	1.48531		KIAA1958	0.0466209	-0.987303
FOXP3	0.0336569	1.48491		TCHH	0.0359257	-0.987829
P2RX5	0.0466209	1.4659		ASPA	0.0446962	-0.992054
CYSLTR1	0.0464521	1.46368		FLJ36777	0.0287405	-0.992881
PLEKHO1	0.0306445	1.4558		PMS2P4	0.0417531	-0.994293
SPN	0.0245	1.45395		TAF1A-AS1	0.0414746	-0.997032
CP	0.0414831	1.44946		XK	0.0431139	-1.01327
PLAC8	0.0245	1.44545		ENTPD8	0.0344042	-1.02672
BATF3	0.0285158	1.44208		ELMOD1	0.0434136	-1.04504
CBFA2T3	0.0491828	1.44153		SH3YL1	0.0336569	-1.05471
CARD11	0.0275842	1.43802		TUB	0.0439087	-1.07118
DAPP1	0.0359003	1.43467		APOOP5	0.0383424	-1.07304
ARHGAP25	0.0330049	1.42362		ALDH8A1	0.048323	-1.08835
TNFAIP2	0.0489648	1.42355		ZMYND12	0.0318369	-1.09074
STAT4	0.0389791	1.41974		ADAMTS17	0.0374692	-1.09283
FAIM2	0.0371802	1.41404		SERPINB4	0.0263231	-1.09899
GAB3	0.0245	1.41351		FRMD3	0.0431408	-1.1043
ST8SIA4	0.0344042	1.41345		CDNF	0.0316967	-1.10748
DOK3	0.0245	1.41262		SHC3	0.0355559	-1.11633
WAS	0.0371992	1.4124		AFMID	0.0297507	-1.12292
CD3G	0.0362725	1.4091		LINC00605	0.0245	-1.12373
TESPA1	0.0279322	1.40906		CCT6B	0.0370166	-1.12376
COL15A1	0.0434136	1.40881		PTGER3	0.0471045	-1.12392
TMC6	0.0477737	1.40746		PGPEP1L	0.0466209	-1.12748
PTPN22	0.0258772	1.40345		KCNJ3	0.0429922	-1.12865
NFAM1	0.0343809	1.39775		C20orf85	0.0474673	-1.13458
IKZF3	0.0344042	1.39712		HSPA1A	0.0279322	-1.14234
LYL1	0.0396662	1.39683		CHGA	0.0451704	-1.14771
MUC3A	0.0351716	1.39645		DDX25	0.0466209	-1.15001
LDLRAD4	0.0245	1.39447		PLEKHD1	0.0245	-1.15167
CD244	0.0474673	1.39364		RASSF8-AS1	0.0491828	-1.15188
AEBP1	0.0487965	1.39247		SGK2	0.026309	-1.15421
TUBB3	0.0434136	1.38638		GATSL3	0.0370166	-1.17914
TCF7	0.0245	1.38492		OXGR1	0.0450244	-1.18343
SECTM1	0.0390048	1.38396		COLCA1	0.0343809	-1.18361
NCF1	0.0250179	1.37603		PRSS3	0.0474673	-1.19756
ITM2C	0.0330049	1.37341		VEGFA	0.0245	-1.20465
IFI16	0.0466209	1.35904		SH2D6	0.0491828	-1.21699
GPR37	0.0330049	1.35426		TERT	0.048058	-1.22609
LOC441081	0.0355351	1.35332		SLC26A6	0.0321655	-1.22689
CD300A	0.0359003	1.34771		LRRC37A11P	0.0350448	-1.23565
TMEM71	0.0431139	1.34716		ADM	0.0370166	-1.23758
COL16A1	0.0399058	1.34466		DNMT3L	0.0388866	-1.24523
JAK3	0.0280916	1.34455		GALM	0.0337537	-1.26139
NPDC1	0.0431408	1.34162		VEPH1	0.0245	-1.27677
ADAMDEC1	0.0371802	1.34101		USP2	0.0388866	-1.28318
FCRL3	0.0359003	1.33623		CASP14	0.0250179	-1.29023
PVT1	0.0402264	1.33449		BSND	0.0337537	-1.32599
HVCN1	0.0351716	1.33331		SEMA6D	0.048058	-1.33667
SERPING1	0.0302219	1.32802		LOC100129316	0.0245	-1.33697
TESC	0.0351716	1.32609		SLC16A7	0.0245	-1.34608
LRRN3	0.0285802	1.32481		WEE2	0.0279322	-1.35016
KCND1	0.0329314	1.32458		CTSLP8	0.0356026	-1.3936
LILRB4	0.0351716	1.32274		SLC38A4	0.0488085	-1.39758
43709	0.0466209	1.31595		LINC00645	0.0493821	-1.41124
TBXAS1	0.0416792	1.3111		LOC100506085	0.0359003	-1.43186
PAQR4	0.0488085	1.30867		C10orf67	0.0434136	-1.4438
GEM	0.0245	1.29802		LINC00870	0.0491808	-1.444
SLFN11	0.0434136	1.29795		SEMA3B-AS1	0.0245	-1.45022
CD200R1	0.0356026	1.29518		HS3ST3A1	0.0464521	-1.46069
SOWAHD	0.0371992	1.29463		SLC2A12	0.0250304	-1.47374
ITGAM	0.0351716	1.29316		SLC45A2	0.0279322	-1.47489
FMNL1	0.0245	1.288		ACOT12	0.0245	-1.47979
HLA-DPA1	0.0350448	1.28794		SERPINA6	0.0371802	-1.54727
CLEC4A	0.0245	1.28004		EDDM3A	0.0245	-1.55632
NCF1C	0.0371992	1.27829		HPGD	0.0270075	-1.62828
GLIPR2	0.0330049	1.27519		CTH	0.0356026	-1.66864
FCGR2B	0.0245	1.27517		LOC101927421	0.0325271	-1.67973
SNX20	0.0245	1.27228		ESM1	0.0294039	-1.68139
C1RL	0.0245	1.26171		APLN	0.0313245	-1.70174
MDK	0.0388866	1.25636		DNASE1	0.0498666	-1.73138
FOXS1	0.0250179	1.25501		DEFB1	0.048323	-1.74623
SPON1	0.048914	1.25396		HS6ST2	0.0481052	-1.75302
IFNAR2	0.0416792	1.25287		CYSRT1	0.0391421	-1.77155
CD209	0.0393345	1.25282		GAD1	0.0388866	-1.79665
GBP5	0.0374692	1.25024		SRRM4	0.0492113	-1.79676
BRSK1	0.0489893	1.24857		IP6K3	0.0352586	-1.81432
KIF21B	0.0427364	1.24656		SLC25A48	0.0466209	-1.84037
CMKLR1	0.0356026	1.2413		CLCNKA	0.0442779	-1.87318
TMPRSS4	0.0466209	1.23994		LOC574538	0.0270075	-1.88606
TNFSF14	0.0268274	1.23416		CRYBB3	0.0431688	-1.93132
TBX21	0.0466209	1.23169		COL18A1-AS1	0.0491828	-1.98535
MMP14	0.0370166	1.22682		CAGE1	0.0490366	-2.00878
FAM129A	0.0280916	1.22601		PADI3	0.0412784	-2.10932
SIGLEC9	0.0466209	1.22448		C11orf86	0.0356026	-2.11887
ARID5A	0.0245	1.22173		PRODH	0.0378456	-2.13339
TMEM173	0.0461765	1.22119		LINC00323	0.0343809	-2.17757
MEF2C-AS1	0.0488085	1.21974		SLC12A3	0.0488085	-2.19796
PLP2	0.0488085	1.21951		ACOT6	0.0461765	-2.23155
TGFB3	0.028727	1.21836		POU6F2-AS1	0.0383117	-2.32029
SOX4	0.0402995	1.21675		SCGB1D2	0.0245	-2.3231
TNFSF13B	0.0372328	1.21491		CNBD1	0.0434136	-2.36552
TLR6	0.0245233	1.2145		TRIM50	0.0383665	-2.44713
PTGDR	0.0466209	1.21319		LINC00616	0.0306445	-2.53913
LIF	0.0434136	1.20912		PVALB	0.0371802	-2.62365
ATP8B2	0.0325271	1.20773		DLGAP2	0.0412982	-2.82752
GMFG	0.0370166	1.20551		RDH12	0.0488085	-2.86313
PLA2G7	0.0354183	1.20316		EGF	0.0245	-2.96041
FHL1	0.0470168	1.19935		LINC00113	0.0414831	-3.1226
HCK	0.0374692	1.19173
XCR1	0.0437768	1.19137
RGS10	0.0245	1.19104
VAV1	0.0245	1.19046
CFH	0.0488085	1.19014
CLEC12A	0.0245	1.18896
ACTA2	0.0464521	1.18384
EMP3	0.0444937	1.18317
LOC729683	0.0337747	1.18195
GMIP	0.0336569	1.17886
SLFN12L	0.0351716	1.17419
MARCKSL1	0.0356026	1.17283
GVINP1	0.0359003	1.16714
CLEC2B	0.0299221	1.16344
ITGB3	0.0388866	1.16199
SIRPB2	0.0330049	1.15765
C1QTNF3	0.0326719	1.15733
SH3BP1	0.0343809	1.13599
VASH1	0.0306445	1.13148
IL34	0.0429922	1.12959
IFITM2	0.048058	1.12947
C11orf96	0.0396662	1.12895
PLEKHO2	0.0344042	1.1268
KCNH8	0.0245	1.12276
GUCY1A3	0.0273905	1.12052
LILRB2	0.0263231	1.11908
C1orf162	0.0469559	1.11823
ACSL4	0.0351716	1.11479
C1QTNF5	0.0370166	1.11192
SDC3	0.0371802	1.11174
CDH3	0.0245	1.11057
ZCCHC24	0.0389791	1.10866
PRKCDBP	0.0464521	1.1083
TRAF3IP3	0.0280916	1.10625
IGSF1	0.048058	1.10006
RELT	0.0306445	1.09856
PLEKHA4	0.0371802	1.09774
IL33	0.0351716	1.09539
FHL3	0.048058	1.09384
GJC2	0.0299221	1.09333
UNC13D	0.0434136	1.09301
SH3PXD2B	0.0396662	1.09301
LDLRAD3	0.0299221	1.08968
ITGA4	0.0419431	1.08782
CD33	0.0410728	1.08593
CLEC7A	0.0258772	1.08311
FLNA	0.0401848	1.07995
MFRP	0.0359003	1.07577
DOCK10	0.0299221	1.0698
BCL11B	0.0361071	1.06901
BCL3	0.0396662	1.06901
SPIB	0.0370166	1.06876
SCIMP	0.0246264	1.06812
CXorf21	0.0245	1.06762
MYC	0.0396662	1.06575
ARHGEF1	0.0389791	1.05474
PDLIM7	0.0389791	1.05456
CASP1	0.0464521	1.05374
EGR3	0.0351716	1.05101
SACS	0.0492113	1.04882
LY9	0.0325271	1.04535
NLRC3	0.0371802	1.04441
TNFAIP8	0.0405781	1.0441
STMN3	0.0398012	1.04382
SH2B3	0.0434136	1.04049
MDFI	0.0245	1.04005
LYN	0.0434136	1.03955
CAMK4	0.0359003	1.03828
FLI1	0.0383424	1.03791
CXCL16	0.0321655	1.03699
GDPD5	0.0351716	1.03196
DCDC2	0.0370166	1.0295
CSF3R	0.0329314	1.02884
LAMA2	0.0431408	1.02569
ERICH3	0.0270075	1.02263
FAM129B	0.0488085	1.02061
GFRA2	0.0498666	1.01791
LILRB3	0.0388866	1.01641
NFKBIE	0.0431408	1.00924
TUBA1B	0.0355677	1.00905
FSTL3	0.0374692	1.00883
PCDHB15	0.0250179	1.00574
CCR6	0.0245	0.985685
RTN1	0.0245	0.98429
ARHGEF6	0.0334952	0.981602
DOK1	0.0389791	0.978314
NRP1	0.0399058	0.975522
SERPINB9	0.0434136	0.972847
EVL	0.0344042	0.972838
ANTXR1	0.0434136	0.972171
CDC42EP1	0.0383424	0.967136
IL4I1	0.0388866	0.964363
LILRA2	0.0469944	0.95519
SYT11	0.0371802	0.953207
UBASH3A	0.0245	0.951722
TMSB15B	0.0371802	0.951634
VANGL2	0.0336569	0.951045
GAL3ST4	0.0388866	0.948393
KCNMB1	0.0245	0.946025
WIPF1	0.0330049	0.944865
PTPN6	0.0299221	0.94237
FCHO1	0.0298665	0.940032
ETS1	0.0383665	0.937075
LRRC25	0.0270075	0.936074
LOXL1	0.0416792	0.935053
CCL18	0.0434136	0.934451
MAMLD1	0.0434136	0.933203
HDC	0.0359003	0.932627
LPAR2	0.043251	0.931917
ZEB2	0.0426928	0.928417
TRAF1	0.0245233	0.927775
CD300LB	0.0360225	0.924125
ACHE	0.0488085	0.920572
EPB41L2	0.0351716	0.912798
COL4A1	0.0416792	0.911523
MYO9B	0.0333209	0.911489
SLAMF1	0.0270075	0.905356
COL4A2	0.0370166	0.904854
VIT	0.0270075	0.898375
LINC00905	0.0405781	0.896782
TNFRSF25	0.0391674	0.893513
LINC01094	0.0372328	0.891876
PDE5A	0.0383424	0.887327
MAP4K4	0.0245	0.881736
PLEKHF1	0.0371802	0.878299
PIK3R5	0.0495864	0.878143
TNFAIP3	0.0330049	0.875595
MBOAT1	0.0417736	0.873098
CD207	0.0263231	0.868374
KIAA1551	0.0434136	0.867815
MARCO	0.0495864	0.866675
IL21R	0.0434136	0.861123
SIGLEC17P	0.0299221	0.859859
CSK	0.029604	0.857806
ST8SIA1	0.0431688	0.856781
TRPC4	0.0270362	0.854366
MYRF	0.0245	0.854265
ZSWIM4	0.0245	0.850888
SEZ6L2	0.0466209	0.848074
DUSP10	0.0434136	0.843019
NFKB2	0.0359003	0.839379
FAM102B	0.0280916	0.834631
SLC9A9	0.0351716	0.833078
RAP2B	0.0383424	0.825096
CYTH2	0.0396662	0.824053
ARHGAP26	0.0245	0.823787
CIITA	0.0383424	0.823375
FCHSD2	0.0434136	0.820284
WDR38	0.0493821	0.817737
CITED4	0.0399058	0.806931
EFHD2	0.0351716	0.803032
PLD2	0.0306445	0.79931
CRTAM	0.0351716	0.795031
TWF2	0.0351716	0.792774
RNASET2	0.0351716	0.78944
CD276	0.0356026	0.787961
KIAA0930	0.0318262	0.786412
DHRS9	0.0488085	0.786111
RASA3	0.030193	0.784493
SEL1L3	0.0337537	0.776758
CCL22	0.0245	0.775402
NFIX	0.0434281	0.771916
SBNO2	0.0452047	0.766921
PIK3CD	0.0398012	0.761196
ESYT1	0.045351	0.753167
SEMA4D	0.0370166	0.752502
PCGF3	0.0330049	0.740375
TLR9	0.0351716	0.740334
CD151	0.0245	0.740039
ARL11	0.048058	0.739271
PPP1R9B	0.0372251	0.73759
NFKBID	0.0245	0.736959
AMOTL1	0.0365274	0.73573
PGM2L1	0.0389791	0.735653
MAP4K1	0.0359003	0.735431
CLEC9A	0.0488085	0.734142
TTYH2	0.0263231	0.724585
EEF2K	0.0434136	0.723004
PCDHB14	0.0399058	0.722159
CTSZ	0.0464521	0.713507
MMD	0.0466209	0.711725
ETV6	0.0351716	0.708683
COLGALT1	0.0446962	0.704522
TNFRSF1A	0.0444421	0.704086
FBXO32	0.0383424	0.702152
CFP	0.0455939	0.69871
CLCF1	0.048058	0.69852
PPM1M	0.0358459	0.696846
MSI1	0.0391421	0.695462
PDE4B	0.0388866	0.693146
AKAP13	0.0337537	0.690476
STK17A	0.0245	0.68875
KIF3C	0.0474673	0.686321
CEACAM21	0.0417736	0.684455
SLA2	0.0321655	0.6801
ABCC1	0.0466209	0.676672
NCMAP	0.039641	0.669306
C9orf139	0.0374692	0.665901
LINC00996	0.0371802	0.664664
GPR176	0.0250179	0.662285
ARHGEF40	0.0325271	0.661311
AFAP1	0.0412784	0.659545
NELL2	0.0370166	0.656893
SP1	0.0396662	0.655099
DBN1	0.0434136	0.654059
FLOT2	0.0359003	0.652913
STK4	0.0383424	0.649655
EIF4A1	0.0416792	0.646834
DNTT	0.0245	0.642952
ETV4	0.0250179	0.642304
LILRA6	0.0493821	0.64183
RCC2	0.0330049	0.639779
IER5	0.0428613	0.639707
ADAM12	0.0447462	0.636312
MAN2B1	0.0383665	0.633445
CASP2	0.0359003	0.632933
IL17RA	0.0488085	0.632563
IFFO2	0.0396662	0.631263
B3GNT9	0.0245895	0.628388
TSPO	0.0466209	0.624123
LIX1L	0.0356026	0.622868
KIAA0922	0.0245	0.618328
SENP3-EIF4A1	0.0410261	0.617762
GRN	0.0488085	0.609612
MKL1	0.0492113	0.608098
EFEMP1	0.0492113	0.607415
C5AR1	0.0429855	0.606899
FUT4	0.0493821	0.595973
DISC1	0.0359003	0.594991
IMPDH2	0.0337537	0.591102
CBL	0.0417736	0.590877
PLCB2	0.049219	0.58989
PRICKLE1	0.0464521	0.588501
KHNYN	0.0299221	0.583944
PCBP4	0.0391674	0.580896
COL22A1	0.0417736	0.57642
LSR	0.0464521	0.574918
SLC35C1	0.0491828	0.569559
MSL3	0.0265836	0.567925
RPS3	0.0492113	0.56512
STAT6	0.0466209	0.561438
NASP	0.0488085	0.559229
HN1L	0.0389791	0.559149
GRK6	0.033549	0.557069
MSN	0.0388866	0.55615
CDC42SE2	0.0487334	0.55534
RHOA	0.0497528	0.555113
R3HDM4	0.0488085	0.555013
TRIB1	0.0434136	0.553834
C17orf62	0.0488085	0.54947
AXIN1	0.0495864	0.547827
LPCAT1	0.0476741	0.546794
IFNGR2	0.0399058	0.542837
PDIA4	0.0359003	0.541915
ACIN1	0.0383665	0.541553
KCTD13	0.0452047	0.540472
CD72	0.0245	0.540339
SLC37A2	0.0389013	0.530831
B4GALNT4	0.0396662	0.525495
PRRC2C	0.0446962	0.521976
DEPTOR	0.0396662	0.521003
NFKB1	0.0330049	0.520659
ARVCF	0.0388866	0.519767
DYRK2	0.0442779	0.517859
RNF44	0.0388866	0.516199
MAP3K14	0.0439963	0.515458
TCF3	0.0359003	0.501833
TRPM2	0.0337537	0.501488
GYPC	0.0434136	0.498919
SLC1A4	0.048914	0.495053
BAG5	0.0491808	0.491879
TRABD2A	0.0245	0.487793
STX1A	0.0401848	0.485166
PABPC1	0.0351716	0.482973
CAPZB	0.0485157	0.480556
NDE1	0.0451704	0.469902
CADPS	0.0434136	0.462531
SAMD14	0.0488085	0.462255
PLEKHM2	0.0446962	0.460318
SMARCE1	0.0388866	0.460219
HSPA5	0.0446962	0.45969
MED13L	0.0263231	0.459025
CRLF3	0.0359003	0.456142
FOXP1	0.0279322	0.45539
KCTD11	0.0374692	0.453494
NUP62	0.0371802	0.452893
ANKRD52	0.0389791	0.450749
SHC1	0.0488085	0.45034
COL6A5	0.0434136	0.44977
GIT2	0.0371802	0.446291
ELMO1	0.0351716	0.444604
H2AFY	0.0452047	0.438782
WDR82	0.0321655	0.43572
MBOAT7	0.0389791	0.430317
SLC15A4	0.0476741	0.430259
DENND5A	0.0489893	0.428158
NUP85	0.0487334	0.408987
NOD1	0.0374692	0.407753
ZNF609	0.0493821	0.401698
TCF20	0.0398102	0.397609
UBE2Z	0.040122	0.393775
CUEDC1	0.048058	0.390035
NONO	0.0351716	0.389561
DOCK8	0.0279322	0.386343
AP2B1	0.0488085	0.383334
AKT1	0.0479842	0.381176
TPM3	0.0388866	0.375534
P4HA3	0.0388866	0.364544
SVIL	0.0491828	0.348684
CDK13	0.0488085	0.345452
CALR	0.0476935	0.343393
EPB41	0.0431408	0.338365
SLC39A1	0.0474673	0.337257
PRSS36	0.0488085	0.334149
SCMH1	0.0396662	0.328693
FYCO1	0.0429855	0.326121
SPTA1	0.0359003	0.322325
ARHGAP21	0.0422465	0.319339
THOC6	0.0470168	0.318683
ILF3	0.0487334	0.291344
EXOSC10	0.0495957	0.290583
ERC1	0.0476741	0.243214

## Sheet: S9 - Enrichr Progression
Gene set enrichment for genes with greater expression in progressive CKD compared with Stable CKD											Gene set enrichment for genes with lower expression in progressive CKD compared with Stable CKD
Top 50 terms from Reactome and from Go Biological Processes.											Top 50 terms from Reactome and from Go Biological Processes.
Term	Library	p-value	q-value	z-score	combined score						Term	Library	p-value	q-value	z-score	combined score
dendritic cell chemotaxis (GO:0002407)	GO_Biological_Process_2021	9.5853e-12	1.4867e-09	49.57	1258						positive regulation of axon extension involved in axon guidance (GO:0048842)	GO_Biological_Process_2021	0.002753	0.5467	39.01	229.9
regulation of T cell activation (GO:0050863)	GO_Biological_Process_2021	3.177e-19	1.4079e-16	24.41	1040						aspartate metabolic process (GO:0006531)	GO_Biological_Process_2021	0.004084	0.5467	29.25	160.9
dendritic cell migration (GO:0036336)	GO_Biological_Process_2021	4.9332e-11	6.6534e-09	37.18	882.3						heparan sulfate proteoglycan biosynthetic process, enzymatic modification (GO:0015015)	GO_Biological_Process_2021	0.004084	0.5467	29.25	160.9
T cell activation (GO:0042110)	GO_Biological_Process_2021	4.0901e-22	2.5375e-19	14.81	729.2						preassembly of GPI anchor in ER membrane (GO:0016254)	GO_Biological_Process_2021	0.0001602	0.2468	18.1	158.2
positive regulation of T cell activation (GO:0050870)	GO_Biological_Process_2021	4.1264e-20	2.1334e-17	16.15	720.6						Synthesis Of Glycosylphosphatidylinositol (GPI) R-HSA-162710	Reactome_2022	0.0002033	0.1041	16.81	142.9
Translocation Of ZAP-70 To Immunological Synapse R-HSA-202430	Reactome_2022	8.4345e-10	4.631e-08	33.41	698						regulation of blood-brain barrier permeability (GO:1905603)	GO_Biological_Process_2021	0.005654	0.5467	23.4	121.1
Phosphorylation Of CD3 And TCR Zeta Chains R-HSA-202427	Reactome_2022	1.9619e-10	1.2883e-08	29.74	664.7						dicarboxylic acid catabolic process (GO:0043649)	GO_Biological_Process_2021	0.001516	0.467	16	103.9
regulation of immune response (GO:0050776)	GO_Biological_Process_2021	3.7332e-27	1.1581e-23	10.49	638.2						mitochondrial respiratory chain complex III assembly (GO:0034551)	GO_Biological_Process_2021	0.007454	0.5467	19.5	95.53
regulation of lymphocyte activation (GO:0051249)	GO_Biological_Process_2021	7.069e-09	4.767e-07	33.89	636						establishment of protein localization to peroxisome (GO:0072663)	GO_Biological_Process_2021	0.007454	0.5467	19.5	95.53
Immune System R-HSA-168256	Reactome_2022	3.5388e-56	3.4858e-53	4.634	591.6						respiratory chain complex III assembly (GO:0017062)	GO_Biological_Process_2021	0.007454	0.5467	19.5	95.53
positive regulation of lymphocyte proliferation (GO:0050671)	GO_Biological_Process_2021	9.7724e-18	3.7892e-15	14.27	559						VEGF Binds To VEGFR Leading To Receptor Dimerization R-HSA-195399	Reactome_2022	0.007454	0.3335	19.5	95.53
regulation of B cell proliferation (GO:0030888)	GO_Biological_Process_2021	3.8178e-14	7.4018e-12	17.61	543.9						Ubiquinol Biosynthesis R-HSA-2142789	Reactome_2022	0.007454	0.3335	19.5	95.53
Immunoregulatory Interactions Between A Lymphoid And A non-Lymphoid Cell R-HSA-198933	Reactome_2022	3.4009e-21	6.6999e-19	11.26	530.6						positive regulation of receptor internalization (GO:0002092)	GO_Biological_Process_2021	0.0005504	0.3345	12.38	92.92
regulation of lymphocyte differentiation (GO:0045619)	GO_Biological_Process_2021	5.3313e-09	3.846e-07	24.29	462.8						regulation of axon extension involved in axon guidance (GO:0048841)	GO_Biological_Process_2021	0.0006517	0.3345	11.76	86.28
positive regulation of leukocyte cell-cell adhesion (GO:1903039)	GO_Biological_Process_2021	1.1995e-10	1.3781e-08	18.83	430.2						peroxisomal transport (GO:0043574)	GO_Biological_Process_2021	0.009478	0.5563	16.71	77.86
regulation of T cell proliferation (GO:0042129)	GO_Biological_Process_2021	2.4688e-15	5.4701e-13	12.32	414.2						GPI anchor metabolic process (GO:0006505)	GO_Biological_Process_2021	0.001191	0.4584	9.799	65.98
PD-1 Signaling R-HSA-389948	Reactome_2022	9.0572e-09	3.8788e-07	22.27	412.4						lactation (GO:0007595)	GO_Biological_Process_2021	0.01172	0.5563	14.62	65.03
Generation Of Second Messenger Molecules R-HSA-202433	Reactome_2022	1.862e-10	1.2883e-08	17.89	400.8						ether lipid biosynthetic process (GO:0008611)	GO_Biological_Process_2021	0.01172	0.5563	14.62	65.03
positive regulation of cytokine production (GO:0001819)	GO_Biological_Process_2021	9.3149e-25	7.2237e-22	6.482	358.6						Synthesis Of Pyrophosphates In Cytosol R-HSA-1855167	Reactome_2022	0.01172	0.388	14.62	65.03
positive regulation of T cell proliferation (GO:0042102)	GO_Biological_Process_2021	2.2314e-13	4.0717e-11	12.17	354.4						Metabolism Of Cofactors R-HSA-8978934	Reactome_2022	0.003792	0.3335	11	61.3
negative regulation of interleukin-6 production (GO:0032715)	GO_Biological_Process_2021	2.1584e-09	1.8095e-07	16.37	326.7						nucleobase-containing compound biosynthetic process (GO:0034654)	GO_Biological_Process_2021	0.004406	0.5467	10.35	56.14
regulation of interleukin-6 production (GO:0032675)	GO_Biological_Process_2021	1.6363e-15	3.9046e-13	9.401	320.1						positive regulation of heart contraction (GO:0045823)	GO_Biological_Process_2021	0.004406	0.5467	10.35	56.14
cellular response to cytokine stimulus (GO:0071345)	GO_Biological_Process_2021	6.2811e-26	6.4947e-23	5.451	316.3						mitochondrial transcription (GO:0006390)	GO_Biological_Process_2021	0.01416	0.5563	13	55.34
Innate Immune System R-HSA-168249	Reactome_2022	2.0951e-31	1.0318e-28	4.225	298.4						Aspartate And Asparagine Metabolism R-HSA-8963693	Reactome_2022	0.01416	0.388	13	55.34
regulation of interleukin-12 production (GO:0032655)	GO_Biological_Process_2021	5.4225e-11	7.0086e-09	12.47	294.8						GPI anchor biosynthetic process (GO:0006506)	GO_Biological_Process_2021	0.001983	0.509	8.398	52.26
cytokine-mediated signaling pathway (GO:0019221)	GO_Biological_Process_2021	1.0833e-26	1.6801e-23	4.87	291.2						positive regulation of vascular permeability (GO:0043117)	GO_Biological_Process_2021	0.0168	0.5563	11.7	47.8
Costimulation By CD28 Family R-HSA-388841	Reactome_2022	4.671e-12	4.1827e-10	10.82	282.2						negative regulation of vascular permeability (GO:0043116)	GO_Biological_Process_2021	0.0168	0.5563	11.7	47.8
Nef And Signal Transduction R-HSA-164944	Reactome_2022	7.3992e-05	0.001551	29.48	280.4						eye photoreceptor cell differentiation (GO:0001754)	GO_Biological_Process_2021	0.0168	0.5563	11.7	47.8
Cross-presentation Of Particulate Exogenous Antigens (Phagosomes) R-HSA-1236973	Reactome_2022	7.3992e-05	0.001551	29.48	280.4						protein import into peroxisome matrix (GO:0016558)	GO_Biological_Process_2021	0.0168	0.5563	11.7	47.8
positive regulation of phagocytosis (GO:0050766)	GO_Biological_Process_2021	9.9976e-11	1.2405e-08	11.81	272						glutamate metabolic process (GO:0006536)	GO_Biological_Process_2021	0.005805	0.5467	9.258	47.67
regulation of interleukin-2 production (GO:0032663)	GO_Biological_Process_2021	2.7073e-10	2.7993e-08	12.31	271.1						purine-containing compound salvage (GO:0043101)	GO_Biological_Process_2021	0.01964	0.5563	10.63	41.79
negative regulation of lymphocyte proliferation (GO:0050672)	GO_Biological_Process_2021	2.6092e-09	2.0753e-07	13.25	261.8						TFAP2 (AP-2) Family Regulates Transcription Of Growth Factors And Their Receptors R-HSA-8866910	Reactome_2022	0.01964	0.4372	10.63	41.79
cellular defense response (GO:0006968)	GO_Biological_Process_2021	3.6763e-10	3.5945e-08	11.95	259.7						Purine Salvage R-HSA-74217	Reactome_2022	0.01964	0.4372	10.63	41.79
regulation of T cell receptor signaling pathway (GO:0050856)	GO_Biological_Process_2021	9.4294e-09	5.85e-07	13.64	252.1						purine ribonucleotide catabolic process (GO:0009154)	GO_Biological_Process_2021	0.007442	0.5467	8.376	41.05
lymphocyte migration (GO:0072676)	GO_Biological_Process_2021	3.6164e-09	2.8045e-07	12.77	248.3						TRP Channels R-HSA-3295583	Reactome_2022	0.008353	0.3335	7.995	38.26
negative regulation of T cell activation (GO:0050868)	GO_Biological_Process_2021	1.3509e-09	1.1641e-07	12.12	247.6						Pyruvate Metabolism And Citric Acid (TCA) Cycle R-HSA-71406	Reactome_2022	0.002148	0.3335	6.01	36.92
Interleukin-10 Signaling R-HSA-6783783	Reactome_2022	1.3509e-09	7.0036e-08	12.12	247.6						coenzyme A metabolic process (GO:0015936)	GO_Biological_Process_2021	0.02266	0.5563	9.747	36.91
inflammatory response (GO:0006954)	GO_Biological_Process_2021	3.1044e-17	9.6299e-15	6.296	239.3						2-oxoglutarate metabolic process (GO:0006103)	GO_Biological_Process_2021	0.02266	0.5563	9.747	36.91
myeloid leukocyte differentiation (GO:0002573)	GO_Biological_Process_2021	1.047e-10	1.2491e-08	9.442	217						negative regulation of secretion (GO:0051048)	GO_Biological_Process_2021	0.02266	0.5563	9.747	36.91
antigen receptor-mediated signaling pathway (GO:0050851)	GO_Biological_Process_2021	1.2684e-14	2.623e-12	6.39	204.5						quinone biosynthetic process (GO:1901663)	GO_Biological_Process_2021	0.02266	0.5563	9.747	36.91
Cytokine Signaling In Immune System R-HSA-1280215	Reactome_2022	6.6865e-22	2.0401e-19	4.085	199.2						PKA-mediated Phosphorylation Of Key Metabolic Factors R-HSA-163358	Reactome_2022	0.0817	0.7236	14.58	36.53
Cell Recruitment (Pro-Inflammatory Response) R-HSA-9664424	Reactome_2022	8.8643e-07	2.7285e-05	13.95	194.4						Beta Oxidation Of lauroyl-CoA To decanoyl-CoA-CoA R-HSA-77310	Reactome_2022	0.0817	0.7236	14.58	36.53
Neutrophil Degranulation R-HSA-6798695	Reactome_2022	6.6788e-19	9.398e-17	4.544	190.2						Biosynthesis Of E-series 18(S)-resolvins R-HSA-9018896	Reactome_2022	0.0817	0.7236	14.58	36.53
regulation of cytokine production (GO:0001817)	GO_Biological_Process_2021	5.6271e-13	9.1869e-11	6.664	188						Melanin Biosynthesis R-HSA-5662702	Reactome_2022	0.0817	0.7236	14.58	36.53
regulation of interleukin-1 beta production (GO:0032651)	GO_Biological_Process_2021	1.726e-10	1.8605e-08	8.314	186.9						Vitamin B1 (Thiamin) Metabolism R-HSA-196819	Reactome_2022	0.0817	0.7236	14.58	36.53
regulation of phagocytosis (GO:0050764)	GO_Biological_Process_2021	4.1965e-09	3.175e-07	9.504	183.3						MET Interacts With TNS Proteins R-HSA-8875513	Reactome_2022	0.0817	0.7236	14.58	36.53
RAC1 GTPase Cycle R-HSA-9013149	Reactome_2022	1.7497e-13	1.7234e-11	6.175	181.4						Abacavir Metabolism R-HSA-2161541	Reactome_2022	0.0817	0.7236	14.58	36.53
negative regulation of cytokine production (GO:0001818)	GO_Biological_Process_2021	3.1974e-13	5.5102e-11	6.011	173						meiosis I (GO:0007127)	GO_Biological_Process_2021	0.009326	0.5563	7.647	35.75
Adaptive Immune System R-HSA-1280218	Reactome_2022	3.8055e-20	6.2474e-18	3.823	171						purine-containing compound biosynthetic process (GO:0072522)	GO_Biological_Process_2021	0.009326	0.5563	7.647	35.75
GPVI-mediated Activation Cascade R-HSA-114604	Reactome_2022	6.241e-07	2.0491e-05	11.61	165.9						glycolipid biosynthetic process (GO:0009247)	GO_Biological_Process_2021	0.004534	0.5467	6.529	35.23
Cell Surface Interactions At Vascular Wall R-HSA-202733	Reactome_2022	1.2301e-11	9.3201e-10	6.597	165.7						cellular response to acid chemical (GO:0071229)	GO_Biological_Process_2021	0.01146	0.5563	7.034	31.43
neutrophil activation involved in immune response (GO:0002283)	GO_Biological_Process_2021	1.6373e-17	5.6433e-15	4.267	164.9						protein targeting to peroxisome (GO:0006625)	GO_Biological_Process_2021	0.01263	0.5563	6.763	29.57
neutrophil degranulation (GO:0043312)	GO_Biological_Process_2021	4.7936e-17	1.3518e-14	4.217	158.5						Peroxisomal Lipid Metabolism R-HSA-390918	Reactome_2022	0.01263	0.388	6.763	29.57
neutrophil mediated immunity (GO:0002446)	GO_Biological_Process_2021	9.2802e-17	2.3989e-14	4.147	153.1						Regulation Of Pyruvate Dehydrogenase (PDH) Complex R-HSA-204174	Reactome_2022	0.02923	0.5041	8.354	29.51
T cell receptor signaling pathway (GO:0050852)	GO_Biological_Process_2021	1.2759e-11	1.8847e-09	5.967	149.7						HS-GAG Biosynthesis R-HSA-2022928	Reactome_2022	0.01386	0.388	6.512	27.87
regulation of interferon-gamma production (GO:0032649)	GO_Biological_Process_2021	2.537e-09	2.071e-07	7.384	146.1						Peroxisomal Protein Import R-HSA-9033241	Reactome_2022	0.004221	0.3335	5.075	27.75
Signaling By Interleukins R-HSA-449147	Reactome_2022	1.0943e-15	1.3474e-13	4.134	142.4						negative regulation of axon extension (GO:0030517)	GO_Biological_Process_2021	0.01516	0.5563	6.28	26.31
regulation of NIK/NF-kappaB signaling (GO:1901222)	GO_Biological_Process_2021	6.2472e-09	4.3064e-07	7.483	141.4						Glyoxylate Metabolism And Glycine Degradation R-HSA-389661	Reactome_2022	0.01516	0.388	6.28	26.31
cellular response to lipopolysaccharide (GO:0071222)	GO_Biological_Process_2021	3.708e-10	3.5945e-08	6.387	138.7						Pyruvate Metabolism R-HSA-70268	Reactome_2022	0.01516	0.388	6.28	26.31
regulation of interleukin-8 production (GO:0032677)	GO_Biological_Process_2021	7.55e-09	4.8737e-07	7.367	137.8						protein transmembrane import into intracellular organelle (GO:0044743)	GO_Biological_Process_2021	0.01652	0.5563	6.063	24.88
positive regulation of response to external stimulus (GO:0032103)	GO_Biological_Process_2021	1.7393e-10	1.8605e-08	5.984	134.5						aminoglycan biosynthetic process (GO:0006023)	GO_Biological_Process_2021	0.009339	0.5563	5.221	24.4
regulation of tumor necrosis factor production (GO:0032680)	GO_Biological_Process_2021	6.9526e-10	6.162e-08	6.138	129.4						VEGFR2 Mediated Cell Proliferation R-HSA-5218921	Reactome_2022	0.03645	0.5833	7.309	24.2
Signal Transduction R-HSA-162582	Reactome_2022	8.2847e-22	2.0401e-19	2.577	125.1						fatty acid biosynthetic process (GO:0006633)	GO_Biological_Process_2021	0.007012	0.5467	4.458	22.11
Chemokine Receptors Bind Chemokines R-HSA-380108	Reactome_2022	2.2289e-07	7.841e-06	8.121	124.4						Metabolism Of Steroid Hormones R-HSA-196071	Reactome_2022	0.02101	0.4443	5.493	21.22
positive regulation of cytosolic calcium ion concentration (GO:0007204)	GO_Biological_Process_2021	5.4938e-10	5.1642e-08	5.595	119.3						sensory perception of light stimulus (GO:0050953)	GO_Biological_Process_2021	0.005498	0.5467	3.974	20.68
RAC2 GTPase Cycle R-HSA-9013404	Reactome_2022	2.215e-08	9.0909e-07	6.743	118.8						Metabolism Of Nucleotides R-HSA-15869	Reactome_2022	0.005498	0.3335	3.974	20.68
Interleukin-3, Interleukin-5 And GM-CSF Signaling R-HSA-512988	Reactome_2022	1.287e-06	3.7284e-05	8.736	118.5						glycosaminoglycan metabolic process (GO:0030203)	GO_Biological_Process_2021	0.01306	0.5563	4.697	20.38
RHO GTPase Cycle R-HSA-9012999	Reactome_2022	1.0142e-13	1.11e-11	3.876	116						regulation of receptor internalization (GO:0002090)	GO_Biological_Process_2021	0.02264	0.5563	5.327	20.18
Role Of Nef In HIV-1 Replication And Disease Pathogenesis R-HSA-164952	Reactome_2022	2.0597e-05	0.0005072	10.36	111.7						Transcriptional Regulation By AP-2 (TFAP2) Family Of Transcription Factors R-HSA-8864260	Reactome_2022	0.02264	0.4457	5.327	20.18
regulation of small GTPase mediated signal transduction (GO:0051056)	GO_Biological_Process_2021	7.6705e-09	4.8737e-07	5.264	98.36						glycosaminoglycan biosynthetic process (GO:0006024)	GO_Biological_Process_2021	0.006079	0.5467	3.887	19.83
TNFs Bind Their Physiological Receptors R-HSA-5669034	Reactome_2022	3.418e-05	0.0008016	9.413	96.8						chloride transport (GO:0006821)	GO_Biological_Process_2021	0.009296	0.5563	4.143	19.38
TCR Signaling R-HSA-202403	Reactome_2022	4.7034e-08	1.7819e-06	5.505	92.88						Fatty acyl-CoA Biosynthesis R-HSA-75105	Reactome_2022	0.02433	0.4584	5.17	19.21
Interleukin-4 And Interleukin-13 Signaling R-HSA-6785807	Reactome_2022	7.7635e-08	2.8322e-06	5.655	92.58						Fatty Acid Metabolism R-HSA-8978868	Reactome_2022	0.002781	0.3335	3.252	19.14
Other Interleukin Signaling R-HSA-449836	Reactome_2022	0.0001022	0.002013	9.848	90.49						inorganic cation import across plasma membrane (GO:0098659)	GO_Biological_Process_2021	0.009807	0.5563	4.085	18.89
Integrin Cell Surface Interactions R-HSA-216083	Reactome_2022	1.4536e-06	3.9773e-05	6.614	88.9						Stimuli-sensing Channels R-HSA-2672351	Reactome_2022	0.007033	0.3335	3.762	18.65
positive regulation of MAPK cascade (GO:0043410)	GO_Biological_Process_2021	6.0286e-10	5.5002e-08	4.021	85.37						glycerophospholipid metabolic process (GO:0006650)	GO_Biological_Process_2021	0.01146	0.5563	3.921	17.52
regulation of inflammatory response (GO:0050727)	GO_Biological_Process_2021	4.8416e-09	3.5759e-07	4.365	83.58						Transport Of Inorganic Cations/Anions And Amino Acids/Oligopeptides R-HSA-425393	Reactome_2022	0.008468	0.3335	3.608	17.21
Hemostasis R-HSA-109582	Reactome_2022	5.1977e-12	4.2665e-10	3.212	83.47						protein lipidation (GO:0006497)	GO_Biological_Process_2021	0.01966	0.5563	4.119	16.18
positive regulation of intracellular signal transduction (GO:1902533)	GO_Biological_Process_2021	2.3841e-11	3.3616e-09	3.188	77.98						Nucleotide Salvage R-HSA-8956321	Reactome_2022	0.05706	0.7236	5.567	15.94
Extracellular Matrix Organization R-HSA-1474244	Reactome_2022	2.7362e-09	1.2251e-07	3.754	74.02						Citric Acid (TCA) Cycle And Respiratory Electron Transport R-HSA-1428517	Reactome_2022	0.006632	0.3335	3.051	15.3
extracellular matrix organization (GO:0030198)	GO_Biological_Process_2021	5.794e-09	4.0848e-07	3.626	68.78						tRNA Modification In Nucleus And Cytosol R-HSA-6782315	Reactome_2022	0.03381	0.5585	4.506	15.26
CDC42 GTPase Cycle R-HSA-9013148	Reactome_2022	4.8339e-07	1.6419e-05	4.38	63.7						Mitochondrial Translation R-HSA-5368287	Reactome_2022	0.01676	0.4085	3.542	14.48
Interleukin-2 Family Signaling R-HSA-451927	Reactome_2022	8.3497e-05	0.001713	6.579	61.79						mitochondrial translational elongation (GO:0070125)	GO_Biological_Process_2021	0.01752	0.5563	3.5	14.15
Signaling By Rho GTPases R-HSA-194315	Reactome_2022	3.4836e-10	2.1446e-08	2.832	61.67						visual perception (GO:0007601)	GO_Biological_Process_2021	0.02078	0.5563	3.34	12.94
Regulation Of Complement Cascade R-HSA-977606	Reactome_2022	9.8646e-05	0.001983	6.401	59.05						Inositol Phosphate Metabolism R-HSA-1483249	Reactome_2022	0.04735	0.713	3.904	11.91
Signaling By Rho GTPases, Miro GTPases And RHOBTB3 R-HSA-9716542	Reactome_2022	8.4627e-10	4.631e-08	2.755	57.55						phosphatidylinositol biosynthetic process (GO:0006661)	GO_Biological_Process_2021	0.02027	0.5563	2.943	11.47
Class A/1 (Rhodopsin-like Receptors) R-HSA-373076	Reactome_2022	4.5717e-08	1.7819e-06	3.29	55.6						Metabolism Of Vitamins And Cofactors R-HSA-196854	Reactome_2022	0.01402	0.388	2.654	11.32
GPCR Downstream Signaling R-HSA-388396	Reactome_2022	2.0092e-09	9.4239e-08	2.768	55.42						Metabolism R-HSA-1430728	Reactome_2022	0.001126	0.2884	1.646	11.17
Complement Cascade R-HSA-166658	Reactome_2022	7.1864e-05	0.001551	5.799	55.32						Neurotransmitter Release Cycle R-HSA-112310	Reactome_2022	0.05237	0.7236	3.737	11.02
RAC3 GTPase Cycle R-HSA-9013423	Reactome_2022	1.1222e-05	0.0002834	4.837	55.13						Protein Localization R-HSA-9609507	Reactome_2022	0.02169	0.4443	2.627	10.06
Signaling By GPCR R-HSA-372790	Reactome_2022	1.432e-09	7.0527e-08	2.682	54.62						Heparan Sulfate/Heparin (HS-GAG) Metabolism R-HSA-1638091	Reactome_2022	0.06036	0.7236	3.513	9.861
positive regulation of cellular process (GO:0048522)	GO_Biological_Process_2021	7.6986e-09	4.8737e-07	2.675	49.97						Mitochondrial Translation Termination R-HSA-5419276	Reactome_2022	0.05024	0.7146	3.007	8.993
Leishmania Infection R-HSA-9658195	Reactome_2022	7.246e-07	2.3024e-05	3.39	47.93						Mitochondrial Translation Elongation R-HSA-5389840	Reactome_2022	0.05024	0.7146	3.007	8.993
Collagen Formation R-HSA-1474290	Reactome_2022	3.932e-05	0.0009007	4.573	46.39						Ion Channel Transport R-HSA-983712	Reactome_2022	0.02954	0.5041	2.454	8.643
RHOA GTPase Cycle R-HSA-8980692	Reactome_2022	7.3797e-06	0.0001913	3.907	46.17						SLC-mediated Transmembrane Transport R-HSA-425407	Reactome_2022	0.02507	0.4584	2.233	8.23
Platelet Activation, Signaling And Aggregation R-HSA-76002	Reactome_2022	1.2162e-06	3.6303e-05	3.286	44.75						Transcriptional Regulation By MECP2 R-HSA-8986944	Reactome_2022	0.08104	0.7236	3.08	7.74
G Alpha (I) Signaling Events R-HSA-418594	Reactome_2022	5.4362e-06	0.0001447	2.852	34.57						Respiratory Electron Transport R-HSA-611105	Reactome_2022	0.06626	0.7236	2.726	7.399
Signaling By Receptor Tyrosine Kinases R-HSA-9006934	Reactome_2022	1.4533e-06	3.9773e-05	2.519	33.86						Metabolism Of Water-Soluble Vitamins And Cofactors R-HSA-196849	Reactome_2022	0.05625	0.7236	2.508	7.219
Peptide Ligand-Binding Receptors R-HSA-375276	Reactome_2022	2.8126e-05	0.0006757	3.209	33.63						Post-translational Modification: Synthesis Of GPI-anchored Proteins R-HSA-163125	Reactome_2022	0.07063	0.7236	2.664	7.06
GPCR Ligand Binding R-HSA-500792	Reactome_2022	5.9762e-05	0.001338	2.262	22						Metabolism Of Amino Acids And Derivatives R-HSA-71291	Reactome_2022	0.04613	0.713	1.84	5.66

## Sheet: S10 - 93 Genes
Symbol	Gene Name	Analysis: Association between gene transcription and %TIF		Analysis: Association between gene transcription and eGFR		Analysis: Association between gene transcription and CKD Progression
		Adjusted p value	TIF - Estimate / β	Adjusted p value	eGFR - Estimate / β	Adjusted p value	CKD Progression - Log2Ratio
ACIN1	Apoptotic chromatin Condensation Inducer 1	0.0102518	0.0072293	0.0151285	-0.00792747	0.0383665	0.541553
AP2B1	Adaptor Related Protein Complex 2 Subunit Beta 1	0.03653	0.00382805	0.0446611	-0.00408229	0.0488085	0.383334
ARHGAP21	Rho GTPase Activating Protein 21	0.00980685	0.00546905	0.0260171	-0.0052153	0.0422465	0.319339
ARHGAP26	Rho GTPase Activating Protein 26	0.0101507	0.0115045	0.0117811	-0.0131576	0.0245	0.823787
ARL4C	ADP Ribosylation Factor Like GTPase 4c	0.0433589	0.0191896	0.0440192	-0.0211475	0.0245	2.43293
BAIAP2	BAI1 Associated Protein 2	0.0245309	-0.0143733	0.0133148	0.0183852	0.0492113	-0.910093
C11orf1	Chromosome 11 Open Reading Frame 1	0.0103266	-0.0118975	0.0321245	0.0110764	0.0336569	-0.619224
C1orf115	Chromosome 1 Open Reading Frame 115	0.00776152	-0.0128846	0.0133148	0.0135026	0.0326719	-0.609985
C1RL	Complement C1r Subcomponent Like	0.0332984	0.015256	0.0422544	-0.0161741	0.0245	1.26171
CASP1	Caspase 1	0.00583178	0.0214351	0.0343403	-0.0175123	0.0464521	1.05374
CASP2	Caspase 2	0.00980685	0.00933002	0.0283567	-0.00876576	0.0359003	0.632933
CCL2	C-C Motif Chemokine Ligand 2	0.044004	0.0168113	0.0241412	-0.020887	0.041459	1.94303
CCND2	Cyclin D2	0.002605	0.027441	0.0439199	-0.0197156	0.0371802	2.11778
CCR2	C-C Motif Chemokine Receptor 2	0.00922343	0.0401408	0.0306386	-0.0367809	0.0487965	2.1629
CCR5	C-C Motif Chemokine Receptor 5 (Gene/Pseudogene)	0.00642005	0.0420717	0.0407455	-0.0336956	0.0374692	2.09011
CD40LG	CD40 Ligand	0.0178422	0.0304073	0.0497682	-0.0282813	0.0245	2.26083
CD44	CD44 molecule	0.0260258	0.0188192	0.0306635	-0.0203868	0.0245	2.18591
CD96	CD96 Molecule	0.00721051	0.0358728	0.0488836	-0.0281942	0.0351716	2.46231
CDK13	Cyclin Dependent Kinase 13	0.00712142	0.00454209	0.0266789	-0.00398724	0.0488085	0.345452
CDKN2AIPNL	CDKN2A Interacting Protein N-Terminal Like	0.00704192	-0.009853	0.0257143	0.00869696	0.0371802	-0.609296
CHPT1	Choline Phosphotransferase 1	0.0177405	-0.0119759	0.0477224	0.0112394	0.0493821	-0.712633
CIITA	Class II Major Histocompatibility Complex Transactivator	0.022941	0.0192381	0.0330854	-0.0201217	0.0383424	0.823375
CLEC7A	C-Type Lectin Domain Containing 7A	0.0131142	0.0254856	0.0205166	-0.027138	0.0258772	1.08311
COL18A1-AS1	COL18A1 Antisense RNA 1	0.0349461	-0.0310226	0.0491479	0.0322944	0.0491828	-1.98535
COX5A	Cytochrome C Oxidase Subunit 5A	0.0079573	-0.00903136	0.017328	0.00896456	0.048323	-0.688012
CP	Ceruloplasmin	0.00845013	0.0376109	0.0253957	-0.0351879	0.0414831	1.44946
CRLF3	Cytokine Receptor Like Factor 3	0.00837554	0.0105774	0.0163496	-0.0107473	0.0359003	0.456142
CYTH2	Cytohesin 2	0.0259197	0.00826717	0.022391	-0.00957052	0.0396662	0.824053
DNMT3L	DNA Methyltransferase 3 Like	0.0462323	-0.0453791	0.0414149	0.0510849	0.0388866	-1.24523
ETV6	ETS Variant 6	0.0123809	0.0102966	0.0488836	-0.00910788	0.0351716	0.708683
EVI2A	Ecotropic Viral Integration Site 2A	0.0112566	0.0298993	0.0260255	-0.0293871	0.0245	2.07261
FCER1A	Fc Fragment Of IgE Receptor 1a	0.0197018	0.0267895	0.0218735	-0.0299725	0.0330049	2.50168
FDX1	Ferredoxin 1	0.00996365	-0.0139914	0.03447	0.0126581	0.0359003	-0.938175
FLT1	Fms Related Tyrosine Kinase 1	0.0471065	-0.0101352	0.0311226	0.0121133	0.0428613	-0.774697
FRMD3	FERM Domain Containing 3	0.00912138	-0.015214	0.0280121	0.0141714	0.0431408	-1.1043
GALM	Galactose Mutarotase	0.014891	-0.0178371	0.0459785	0.0164294	0.0337537	-1.26139
GBP5	Guanylate Binding Protein 5	0.00992254	0.0379581	0.0490291	-0.0321231	0.0374692	1.25024
GHR	Growth Hormone Receptor	0.0343248	-0.0133894	0.0383829	0.0145575	0.0374692	-0.908619
GIT2	GIT ArfGAP 2	0.00909726	0.00724908	0.0437448	-0.00617902	0.0371802	0.446291
GPR171	G Protein-Coupled Receptor 171	0.0167453	0.0322827	0.0227318	-0.0347243	0.0263231	2.31341
GPR18	G Protein-Coupled Receptor 18	0.034152	0.0296438	0.0383878	-0.0321813	0.0245	2.20538
GPR65	G Protein-Coupled Receptor 65	0.034152	0.0296438	0.0283567	-0.0221419	0.0245	1.52781
H2AFY	H2A Histone Family Member Y	0.0230486	0.00686606	0.0222484	-0.00783692	0.0452047	0.438782
HLA-DPA1	Major Histocompatibility Complex, Class II, DP Alpha 1	0.00818874	0.0253128	0.0179618	-0.0249235	0.0350448	1.28794
HLA-DRA	Major Hostocompatibility Complex, Class II, DR Alpha	0.00922343	0.023128	0.0234115	-0.022407	0.0370166	1.91953
ICOS	Inducible T Cell Costimulator	0.0162099	0.0362984	0.0404188	-0.0345658	0.0245	2.78065
IFNAR2	Interferon Alpha And Beta Receptor Subunit 2	0.0173926	0.0143772	0.0151285	-0.0170163	0.0416792	1.25287
IP6K3	Inositol Hexakisphosphate Kinase 3	0.024407	-0.0292957	0.0498366	0.0286015	0.0352586	-1.81432
ITK	IL2 Inducible T Cell Kinase	0.00930644	0.0376436	0.0479386	-0.0317991	0.0323544	2.37805
ITM2C	Integral Membrane Protein 2C	0.0162099	0.0174168	0.0409781	-0.0165334	0.0330049	1.37341
KCND1	Potassium Voltage-Gated Channel Subfamily D Member 1	0.0240843	0.0102645	0.0365426	-0.0106181	0.0329314	1.32458
KLRB1	Killer Cell Lectin Like Receptor B1	0.0405689	0.0235023	0.0388402	-0.0262454	0.046813	1.72726
LIAS	Lipoic Acid Synthetase	0.00897988	-0.0106218	0.04334	0.00904104	0.0434136	-0.592236
LINC00861	Long Intergenic Non-Protein Coding RNA 861	0.0204334	0.0304862	0.0442541	-0.0296401	0.0250179	1.71883
LYRM1	LYR Motif Containing 1	0.00992254	-0.0105278	0.0212692	0.0105717	0.0245	-0.666771
MED13L	Mediator Complex Subunit 13 Like	0.00728977	0.0090699	0.0277062	-0.00799297	0.0263231	0.459025
MMRN1	Multimerin 1	0.0446238	0.044574	0.0412348	-0.0499119	0.0374692	1.5587
MSL3	MSL Complex Subunit 3	0.0119853	0.00915221	0.0117811	-0.0106444	0.0265836	0.567925
NASP	Nuclear Autoantigenic Sperm Protein	0.0231833	0.00857013	0.0179618	-0.010156	0.0488085	0.559229
NFKBID	NFKB Inhibitor Delta	0.00845013	0.0124029	0.0276109	-0.0114146	0.0245	0.736959
NUDT16P1	Nudix Hydrolase 16 Pseudogene 1	0.00996365	-0.0114014	0.0407502	0.00998073	0.0245	-0.692002
NUDT7	Nudix Hydrolase 7	0.0242337	-0.00883165	0.0255816	0.00980325	0.0321655	-0.7304
PAOX	Polyamine Oxidase	0.0354102	-0.00831701	0.0466214	0.00877372	0.0490366	-0.628745
PARVG	Parvin Gamma	0.0205549	0.0314167	0.0445156	-0.0305478	0.0250179	2.27858
PCGF3	Polycomb Group Ring Finger 3	0.0323202	0.00877281	0.0154728	-0.0113865	0.0330049	0.740375
PET117	PET117 Homolog	0.00433769	-0.0154484	0.0343403	0.0122346	0.0493821	-0.684373
PIGV	Phosphatidylinositol Glycan Anchor Biosynthesis Class V	0.0220969	-0.00704128	0.0491834	0.00679601	0.0488085	-0.461716
PLP2	Proteolipid Protein 2	0.00433769	0.0177897	0.0465572	-0.0132707	0.0488085	1.21951
PRPSAP2	Phosphoribosyl Pyrophosphate Synthetase Associated Protein 2	0.027351	-0.00698369	0.0175691	0.00853311	0.0434136	-0.470617
PRRC2C	Proline Rich Coiled-Coil 2C	0.0083118	0.00806287	0.0205166	-0.00782289	0.0446962	0.521976
PTAFR	Platelet Activating Factor Receptor	0.0260948	0.0177184	0.0255816	-0.0198976	0.0245	1.51907
PTPN22	Protein Tyrosine Phosphatase, Non-Receptor Type 22	0.00433769	0.033073	0.0265738	-0.0271088	0.0258772	1.40345
RGS18	Regulator Of G Protein Signaling 18	0.0127718	0.0237836	0.0410553	-0.0217922	0.048058	1.87365
SEMA3B	Semaphorin 3B	0.0161434	-0.0109188	0.0223426	0.0117632	0.0466209	-0.837392
SLC2A12	Solute Carrier Family 2 Member 12	0.0255769	-0.0179165	0.0206036	0.0211085	0.0250304	-1.47374
SMARCE1	SWI/SNF Related Matrix Associated, Actin Dependent Regulator Of	0.0467134	0.00528015	0.0404374	-0.00598389	0.0388866	0.460219
SP1	Sp1 Transcription Factor	0.0103266	0.00590777	0.0117811	-0.00680171	0.0396662	0.655099
STK16	Serine/Threonine Kinase 16	0.0111917	-0.00732464	0.0152447	0.00807357	0.0371802	-0.440492
STK17A	Serine/Threonine Kinase 17a	0.0374696	0.00874065	0.022391	-0.0107698	0.0245	0.68875
SYT11	Synaptotagmin 11	0.0164113	0.0118114	0.0434864	-0.0111258	0.0371802	0.953207
TESC	Tescalcin	0.0253659	0.021183	0.0234115	-0.0241664	0.0351716	1.32609
TMC6	Transmembrane Channel Like 6	0.00998977	0.0207933	0.0406045	-0.0182803	0.0477737	1.40746
TMEM71	Transmembrane Protein 71	0.0123964	0.0208309	0.0152447	-0.023361	0.0431139	1.34716
TMPRSS4	Transmembrane Serine Protease 4	0.00837554	0.0283315	0.0485565	-0.023345	0.0466209	1.23994
TNFAIP2	TNF Alpha Induced Protein 2	0.0281086	0.0192583	0.0322773	-0.0209138	0.0489648	1.42355
TNFAIP8	TNF Alpha Induced Protein 8	0.00818874	0.0165015	0.0182961	-0.0162099	0.0405781	1.0441
TNFSF14	TNF Superfamily Member 14	0.0103266	0.0327527	0.0275981	-0.031419	0.0268274	1.23416
TPM3	Tropomyosin 3	0.0487508	0.00507238	0.0485565	-0.00561202	0.0388866	0.375534
TRAF1	TNF Receptor Associated Factor 1	0.0123964	0.0127542	0.0417122	-0.0116055	0.0245233	0.927775
TRIM50	Tripartite Motif Containing 50	0.0237545	-0.0422039	0.0339438	0.0442579	0.0383665	-2.44713
WDR82	WD Repeat Domain 82	0.0171467	0.00526475	0.0286624	-0.00541072	0.0321655	0.43572
WFDC2	WAP Four-Disulfide Core Domain 2	0.0166596	0.0268415	0.0193962	-0.029901	0.0330049	2.15315
WWOX	WW Domain Containing Oxidoreductase	0.00583178	-0.0103427	0.0133148	0.0103007	0.0271252	-0.697598

[truncated: 6 more sheets: S11 - Tubule Correlation, S12 - Top ranked transcripts, S13 - KPMP DEG CKD vs HR, S14 - DEG PT cluster- KPMP , S15 - FRMD3 interactants, S16 - IPA results table]
